# Supplementary material for: Secreted breast tumor interstitial fluid microRNAs and their target genes are associated with triple-negative breast cancer, tumor grade, and immune infiltration
Source: Breast Cancer Res. 2020 Jun 30;22:73. doi: 10.1186/s13058-020-01295-6 (PMC7329449; doi:10.1186/s13058-020-01295-6)
Supplement: Supplementary file 2 — Additional file 2: Table S1. K-means Clusters. Partitioning of samples into two K-means clusters (C1, C2), based on interstitial fluid miRNA abundances or intra-tumor mRNA expression levels. Dot represents an un-matched sample. The column “consensus” denotes whether the sample was assigned to the same cluster based both on miRNA and mRNA levels. [file 13058_2020_1295_MOESM2_ESM.xlsx]

## Sheet: Sheet 1
Table S1. - Supplementary Table 1 showing partitioning of samples into two K-means clusters (C1, C2), based on interstitial fluid miRNA abundances or intra-tumour mRNA expression levels.
mRNA ID	mRNA Cluster	miRNA ID	miRNA Cluster	Consensus
TIF27	C1	.	.	.
TIF28	C1	.	.	.
TIF30	C2	.	.	.
TIF33	C1	.	.	.
TIF34	C2	.	.	.
TIF35	C2	.	.	.
TIF36	C2	.	.	.
TIF37	C2	.	.	.
TIF38	C2	.	.	.
TIF40	C2	.	.	.
TIF41	C1	.	.	.
TIF46	C1	.	.	.
TIF49	C2	.	.	.
TIF50	C1	.	.	.
TIF51	C2	.	.	.
TIF52	C1	TIF52	C1	Yes
TIF55	C2	TIF55	C2	Yes
TIF57	C1	TIF57	C1	Yes
.	.	TIF58	C2	.
TIF60	C2	.	.	.
TIF61	C2	.	.	.
TIF62	C2	.	.	.
TIF63	C2	.	.	.
.	.	TIF64	C2
TIF67	C1	TIF67	C2	No
TIF68	C1	.	.	.
TIF69	C2	.	.	.
TIF70	C1	.	.	.
TIF72	C2	TIF72	C2	Yes
TIF76	C2	TIF76	C1	No
TIF78	C1	.	.	.
TIF80	C1	.	.	.
TIF81	C1	TIF81	C2	No
.	.	TIF83	C2	.
TIF84	C2	TIF84	C1	No
TIF85	C1	.	.	.
TIF86	C1	TIF86	C1	Yes
TIF87	C1	TIF87	C1	Yes
TIF88	C2	.	.	.
TIF89	C1	.	.	.
TIF91	C1	.	.	.
TIF93	C2	.	.	.
TIF94	C1	TIF94	C2	No
TIF102	C2	.	.	.
TIF105	C2	TIF105	C2	Yes
.	.	TIF106	C2	.
TIF109	C2	TIF109	C1	No
TIF110	C2	.	.	.
TIF111	C1	TIF111	C2	No
TIF112	C1	.	.	.
.	.	TIF113	C1	.
TIF115	C2	TIF115	C2	Yes
TIF116	C1	TIF116	C2	No
TIF117	C1	TIF117	C2	No
TIF118	C2	TIF118	C2	Yes
TIF120	C1	TIF120	C1	Yes
TIF122	C2	.	.	.
TIF123	C1	.	.	.
TIF127	C1	.	.	.
TIF128	C1	TIF128	C2	No
TIF129	C2	.	.	.
.	.	TIF131	C1	.
TIF133	C1	TIF133	C1	Yes
TIF152	C1	TIF152	C1	Yes
TIF155	C2	TIF155	C1	No
.	.	TIF156	C2
TIF157	C2	TIF157	C2	Yes
.	.	TIF158	C1
TIF161	C1	TIF161	C1	Yes
TIF199	C1	TIF199	C1	Yes
TIF201	C2	TIF201	C2	Yes
TIF202	C2	TIF202	C2	Yes
TIF203	C2	TIF203	C1	No
TIF223	C1	TIF223	C2	No
TIF229	C1	TIF229	C1	Yes
TIF231	C2	TIF231	C2	Yes
TIF232	C1	TIF232	C1	Yes
TIF234	C1	TIF234	C1	Yes
TIF235	C1	TIF235	C1	Yes
TIF258	C1	TIF258	C1	Yes
TIF264	C1	TIF264	C1	Yes
.	.	TIF289	C1	.
.	.	TIF290	C2	.
TIF292	C2	.	.	.
TIF293	C2	TIF293	C1	No
.	.	TIF295	C1	.
TIF302	C2	TIF302	C1	No
.	.	TIF374	C1	.
.	.	TIF383	C1	.
