# Supplementary material for: Secreted breast tumor interstitial fluid microRNAs and their target genes are associated with triple-negative breast cancer, tumor grade, and immune infiltration
Source: Breast Cancer Res. 2020 Jun 30;22:73. doi: 10.1186/s13058-020-01295-6 (PMC7329449; doi:10.1186/s13058-020-01295-6)
Supplement: Supplementary file 4 — Additional file 4: Table S2. This table contains sets of genes (mRNAs) from miRNA-mRNA networks, with accompanying information on logFC, adjusted p-values, information from the COSMIC database about frequency of mutations (predicted to be pathogenic), copy number variations (loss, gain) and information about known role in cancer. Additionally the table(s) also contains information about genes from CancerMine text-mining tool, e.g. if a given gene has been referred to as an oncogene, driver gene or tumour suppressor in literature. Genes are ranked based on mutational burden and CNVs. [file 13058_2020_1295_MOESM4_ESM.xlsx]

## Sheet: Table S2 Information
	Table S2: This table contains sets of genes (mRNAs) from miRNA-mRNA networks, with accompanying information on logFC, adjusted p-values, information from the COSMIC database about frequency of mutations (predicted to be pathogenic), copy number variations (loss, gain) and information about known role in cancer. Additionally the table(s) also contains information about genes from CancerMine text-m…
	Sheet	Genes from Network
	1	Cluster 1 vs Cluster 2
	2	Luminal A vs TNBC
	3	Luminal B vs TNBC
	4	Her2 vs TNBC
	5	ER+ vs ER-
	6	High Grade vs Low Grade
	7	High TILs vs Low TILs

## Sheet: Cluster 1 vs Cluster 2
Gene.Symbol	dir	logFC	fdr	Hallmark	Tumour.Types.Somatic.	Role.in.Cancer	Path.Mut.Freq.	Total.CN.Gain	Total.CN.Loss	cancer.normalized	role	Rank
IKZF3	up	1.38203655671262	0.0151510069787437	NA	NA	NA	118	54970	493	leukemia, chronic lymphocytic leukemia	Driver, Driver	1
ESR1	down	-1.61349073006713	0.00179990088267055	Yes	breast	Dualrole	3585	2002	232	breast cancer, hepatocellular carcinoma, nasopharynx carcinoma, nephroblastoma, lung cancer, osteosarcoma, endometrial cancer, prostate cancer	Driver, Oncogene, Tumor_Suppressor	2
RGS22	down	-1.20896884605912	0.0333606177899224	NA	NA	NA	60	8092	28	pancreatic adenocarcinoma	Tumor_Suppressor	3
BCL11A	up	1.01142795120217	0.0376219146318443	Yes	B-CLL	Oncogene	380	1190	11	breast cancer, B-cell lymphoma, diffuse large B-cell lymphoma, lung non-small cell carcinoma, lung non-small cell carcinoma, lung squamous cell carcinoma, leukemia, peripheral T-cell lymphoma	Oncogene, Tumor_Suppressor	4
GATA3	down	-1.12378873613056	0.0219065995665794		breast	Dualrole	348	951	9	breast cancer, prostate cancer, luminal breast carcinoma, colorectal cancer, breast cancer, lung adenocarcinoma	Driver, Oncogene, Tumor_Suppressor	5
PRKCB	up	1.22869002088155	0.0110444434562054		adult T-cell lymphoma-leukaemia		108	1032	24	NA	NA	6
PRKCQ	up	1.17778587168216	0.0014712517045219	NA	NA	NA	96	940	12	NA	NA	7
PTPRC	up	1.20172512661429	0.00111450258202015		T-ALL	Tumorsuppressor	28	3524	16	NA	NA	8
TTN	up	1.01840251106075	0.0230123508766018	NA	NA	NA	3983	520	72	esophagus squamous cell carcinoma, cervical cancer, hepatocellular carcinoma, thyroid gland papillary carcinoma, breast cancer, stomach cancer, lung adenocarcinoma	Oncogene	9
RERG	down	-1.1388050638502	0.0153895982249142	NA	NA	NA	23	1270	40	breast cancer, colorectal cancer	Tumor_Suppressor	10
CR2	up	1.50802937837098	0.0180144679352645	NA	NA	NA	16	3248	0	NA	NA	11
PARD6B	down	-1.73872184639692	0.00190055448492138	NA	NA	NA	22	1022	16	NA	NA	12
IGF1	up	1.20412504138023	0.0363838687058894	NA	NA	NA	82	228	174	colon cancer, prostate cancer, hepatocellular carcinoma, Ewing sarcoma, breast cancer, lung cancer, glioblastoma multiforme, nephroblastoma, brain cancer	Driver, Oncogene, Tumor_Suppressor	13
DOC2A	down	-1.24504395976904	0.00717688072334309	NA	NA	NA	16	1064	12	colorectal cancer	Tumor_Suppressor	14
CFH	up	1.06347664158953	0.00328318509692725	NA	NA	NA	11	2858	9	malignant glioma	Oncogene	15
NPNT	down	-1.44400748685053	0.0142031031483257	NA	NA	NA	48	282	90	NA	NA	16
SH3BGR	down	-1.06335692515515	0.00445001055853985	NA	NA	NA	15	720	45	NA	NA	17
CHST8	down	-2.12072402340052	0.0408807925803033	NA	NA	NA	17	585	9	NA	NA	18
BCL11B	up	1.02445118966582	0.00949543183641331	Yes	T-ALL	Dualrole	44	237	66	thymus lymphoma, acute lymphocytic leukemia, thymoma, leukemia, peripheral T-cell lymphoma, acute myeloid leukemia, acute T cell leukemia	Driver, Oncogene, Tumor_Suppressor	20
PDGFRA	up	1.02115922474084	0.0312768923602396		GIST, idiopathic hypereosinophilic syndrome, paediatric glioblastoma	Oncogene	54	231	18	gastrointestinal stromal tumor, mesenchymal cell neoplasm, malignant glioma, glioblastoma multiforme, lung non-small cell carcinoma, glioblastoma multiforme, adenosquamous carcinoma, gastric adenocarcinoma, mesenchymal cell neoplasm, gastrointestinal system cancer, squamous cell carcinoma, brain cancer, testicular germ cell cancer, lung cancer	Driver, Oncogene	20
CD79B	up	1.00804838586753	0.0297983171385624	Yes	DLBCL, WM	Oncogene	6	2529	54	NA	NA	21
SLC39A6	down	-1.67380195238403	0.0129880861687289	NA	NA	NA	21	318	39	esophagus squamous cell carcinoma, prostate cancer	Driver, Oncogene	22
SLAMF1	up	1.04062760011775	0.000912859826346745	NA	NA	NA	6	2049	0	NA	NA	23
SLAMF6	up	1.01015173077192	0.0165465916510313	NA	NA	NA	6	1950	0	NA	NA	24
PKIA	up	1.85501850413273	0.00245479150918301	NA	NA	NA	5	4350	30	NA	NA	25
NABP1	up	1.09442645538858	0.00056971937506326	NA	NA	NA	14	411	15	acute myeloid leukemia	Oncogene	26
IL33	up	1.32682561006061	0.0160597026753889	NA	NA	NA	8	692	88	lung adenocarcinoma, colon cancer	Tumor_Suppressor	27
BLK	up	2.24256309730737	0.00201500855284975	NA	NA	NA	16	126	213	colon cancer, breast carcinoma, colon adenocarcinoma, cutaneous T cell lymphoma	Oncogene, Tumor_Suppressor	28
LCK	up	1.23513728857034	0.00643223611569782	Yes	T-ALL	Oncogene	18	232	36	acute T cell leukemia, thymus lymphoma	Driver, Oncogene	29
IRX5	down	-1.03746800587526	0.00246251706555264	NA	NA	NA	8	448	76	colorectal cancer	Oncogene	30
CGN	down	-1.14745410552912	0.00576709245147729	NA	NA	NA	11	378	0	NA	NA	31
IRF8	up	1.19184969382312	0.00939402241730712	NA	NA	NA	18	141	122	hematologic cancer, chronic myeloid leukemia, leukemia, myeloid neoplasm, diffuse large B-cell lymphoma, B-cell lymphoma, renal cell carcinoma, breast cancer, acute promyelocytic leukemia, chronic myeloid leukemia, B-cell lymphoma, hematologic cancer	Oncogene, Tumor_Suppressor	32
IL7R	up	1.8576265367649	0.00516621127743607		ALL, ETP ALL	Oncogene	7	558	9	acute T cell leukemia, cervical cancer, acute T cell leukemia	Oncogene	33
SH2D1A	up	1.11737059054842	0.00197064953403878	NA	NA	NA	21	165	69	B-cell lymphoma	Driver	34
FCRL3	up	1.22307895132296	0.00676405379208034	NA	NA	NA	4	1052	0	NA	NA	35
TPRG1	down	-1.78292355605285	0.0408807925803033	NA	NA	NA	8	417	24	NA	NA	36
ATP8A1	up	1.12265663723735	0.0118635797644997	NA	NA	NA	36	87	72	NA	NA	37
SELL	up	1.2511302216457	0.0387860728655943	NA	NA	NA	5	628	0	NA	NA	38
SEL1L3	up	1.28679192040858	0.00136239565555706	NA	NA	NA	39	75	72	NA	NA	39
PPM1H	down	-1.03267471707523	0.0364882853692268	NA	NA	NA	13	247	11	NA	NA	40
SLAMF7	up	1.65197435815584	0.000606378243921599	NA	NA	NA	NA	5792	0	NA	NA	41
CFHR3	up	1.01359656328959	0.00529135424914815	NA	NA	NA	NA	4576	12	NA	NA	42
CD19	up	2.40168509415101	0.00070356196373004	NA	NA	NA	3	735	27	NA	NA	43
CCR7	up	1.94989783008129	0.00175911697349956		adult T-cell leukaemia/lymphoma	Oncogene	2	1046	8	head and neck squamous cell carcinoma, acute T cell leukemia, lymphoma	Driver, Oncogene	44
CD48	up	1.16498317912223	0.00717688072334309	NA	NA	NA	NA	2130	0	NA	NA	45
EEF1A2	down	-3.16921046006367	0.00562936369936834	NA	NA	NA	5	428	16	ovarian cancer, pancreatic cancer, breast cancer	Oncogene	46
CD6	up	1.45129836789233	0.00199833264341737	NA	NA	NA	6	312	30	NA	NA	47
LAMP3	up	1.27852261624513	0.0342031357944878	NA	NA	NA	4	388	32	esophagus squamous cell carcinoma, osteosarcoma	Oncogene	48
PTGIS	up	1.08246565121749	0.0213587658700097	NA	NA	NA	3	507	8	NA	NA	49
HEXIM2	down	-1.03739782540951	0.000334203043222083	NA	NA	NA	6	210	51	NA	NA	50
MS4A1	up	1.86210552608587	0.00201197329793369	NA	NA	NA	NA	565	55	multiple myeloma, B-cell lymphoma	Oncogene	51
PTPRCAP	up	1.07343067437115	0.0106523848960279	NA	NA	NA	NA	601	6	NA	NA	52
PNOC	up	1.57049399311968	0.00111450258202015	NA	NA	NA	8	58	134	NA	NA	53
AIM2	up	1.40194096947068	0.00188939208084466	NA	NA	NA	NA	549	0	melanoma, lung non-small cell carcinoma, melanoma	Oncogene, Tumor_Suppressor	54
PDE3B	up	1.0820897792732	0.00673694063961729	NA	NA	NA	18	74	18	NA	NA	55
CD8B	up	1.10046211396387	0.0133145299277194	NA	NA	NA	6	192	18	NA	NA	56
ASB2	up	1.34900023228132	0.00111450258202015	NA	NA	NA	14	66	46	NA	NA	57
WNT3	down	-1.48672882221736	0.00158192310268218	NA	NA	NA	3	268	21	NA	NA	58
ZAP70	up	1.21123216909793	0.00412253959627465	NA	NA	NA	12	80	18	chronic lymphocytic leukemia	Oncogene	59
LCP1	up	1.01160249592574	0.0164288475079031		NHL	Fusion	14	22	64	breast cancer	Oncogene	60
CCL2	up	1.50305112705458	0.0110065042640036	NA	NA	NA	NA	332	20	melanoma, breast cancer	Driver, Driver	61
H2AFJ	down	-1.0529417990017	0.00888411651247742	NA	NA	NA	3	228	6	NA	NA	62
TCL1A	up	2.6270308905645	0.00196472244273704	Yes	T-CLL	Oncogene	NA	210	120	chronic lymphocytic leukemia, T-cell leukemia, prolymphocytic leukemia, B-cell lymphoma, peripheral T-cell lymphoma, leukemia, Waldenstroem's macroglobulinemia, lymphoma, adult T-cell leukemia	Driver, Oncogene, Tumor_Suppressor	63
PIM1	up	1.06576967511139	0.00396584361144627	Yes	NHL	Oncogene	7	122	1	prostate cancer, pancreatic cancer, leukemia, lymphoma, diffuse large B-cell lymphoma, colorectal cancer, hepatocellular carcinoma, lung non-small cell carcinoma, central nervous system lymphoma, acute leukemia, myeloid leukemia	Oncogene	64
IRF4	up	1.4244501193828	0.00070356196373004		MM	Dualrole	10	77	12	multiple myeloma, myeloid neoplasm, lymphoma, T-cell leukemia, B-cell lymphoma, peripheral T-cell lymphoma, anaplastic large cell lymphoma	Driver, Oncogene, Tumor_Suppressor	65
C3	up	1.32979191839762	0.00529636717469501	NA	NA	NA	10	77	9	NA	NA	66
NPY1R	down	-2.83505468810876	0.00761559730543996	NA	NA	NA	6	96	38	NA	NA	67
ITK	up	1.23396503367005	0.0116897546575383		peripheral T-cell lymphoma	Fusion	13	36	31	melanoma	Driver	68
CCL5	up	1.4934479397018	0.00506774710417861	NA	NA	NA	NA	266	14	NA	NA	69
CXCL9	up	1.6884291947666	0.0116897546575383	NA	NA	NA	NA	261	10	NA	NA	70
IGLL5	up	2.93973645675666	0.00214039086481751	NA	NA	NA	NA	195	69	NA	NA	71
SYT9	down	-1.16003229926477	0.0464542192442694	NA	NA	NA	10	61	10	NA	NA	72
CD27	up	1.62177356352944	0.000576464885442112	NA	NA	NA	NA	246	3	NA	NA	73
TRAT1	up	1.48579203418227	0.00129838149481193	NA	NA	NA	2	166	34	NA	NA	74
BTLA	up	1.18823485311261	0.0230123508766018	NA	NA	NA	NA	224	18	NA	NA	75
KLRC4	up	1.20675148840187	0.0213030418804026	NA	NA	NA	NA	221	7	NA	NA	76
CD5	up	1.432054327607	0.00183737361688782	NA	NA	NA	3	144	10	chronic lymphocytic leukemia	Tumor_Suppressor	77
TCEAL1	down	-1.03715648111209	0.00900427349159356	NA	NA	NA	NA	159	66	NA	NA	78
SULT2B1	down	-1.2072424847737	0.0149017634027166	NA	NA	NA	1	182	16	NA	NA	79
SIAH2	down	-1.11541629340672	0.00935937144679661	NA	NA	NA	1	186	10	breast cancer	Tumor_Suppressor	80
CD3G	up	1.40689904296256	0.00468632321009627	NA	NA	NA	4	52	64	NA	NA	81
NKAIN1	down	-2.13565251776095	0.00622156511221561	NA	NA	NA	5	79	8	NA	NA	82
TNFSF14	up	1.29197291714654	0.00328693771607896	NA	NA	NA	2	126	18	NA	NA	83
CXCL13	up	2.87181181416536	0.000754528324868007	NA	NA	NA	NA	165	12	NA	NA	84
CXCR6	up	1.1516434543097	0.0110065042640036	NA	NA	NA	NA	92	84	NA	NA	85
CD3D	up	1.63685039987555	0.00111450258202015	NA	NA	NA	NA	78	96	NA	NA	86
CYTIP	up	1.44121722561169	0.00303980196057733	NA	NA	NA	6	27	7	NA	NA	87
IGLL1	up	1.13307448784766	0.00188939208084466	NA	NA	NA	NA	80	46	NA	NA	88
CXCR5	up	1.26639563491093	0.00687592970680264	NA	NA	NA	4	26	30	NA	NA	89
LDLRAD2	up	1.03717932731684	0.00872834045851984	NA	NA	NA	NA	96	22	NA	NA	90
SIT1	up	1.15129913905398	0.00336985865244774	NA	NA	NA	NA	116	0	NA	NA	91
S1PR4	up	1.67275662753577	0.000619822504735688	NA	NA	NA	4	35	12	NA	NA	92
CCL19	up	2.36836661540954	0.000754528324868007	NA	NA	NA	2	72	0	NA	NA	93
CCR5	up	1.03001645278962	0.0250791698963566	NA	NA	NA	NA	46	40	breast cancer, cervical cancer	Oncogene, Tumor_Suppressor	94
LTB	up	1.87833701656735	0.00070356196373004	NA	NA	NA	NA	78	8	NA	NA	95
KCNA3	up	1.38083322371768	0.000128434542106009	NA	NA	NA	2	39	9	hematologic cancer	Tumor_Suppressor	96
CCL21	up	1.43075326315072	0.0483128574181585	NA	NA	NA	NA	72	0	thyroid gland papillary carcinoma, breast cancer	Oncogene	97
POU2AF1	up	2.48771663422527	0.00070356196373004	Yes	NHL	Oncogene	1	27	31	NA	NA	98
KCNE4	down	-1.65170265674653	0.0251703290738832	NA	NA	NA	1	36	17	NA	NA	99
CD38	up	1.44080493028952	0.00268203036071426	NA	NA	NA	1	31	20	chronic lymphocytic leukemia, chronic lymphocytic leukemia	Driver, Oncogene	100
KIAA1467	down	-1.54929847166426	0.0099641672807164	NA	NA	NA	NA	NA	NA	NA	NA	101
IGLC6	up	2.90550094438991	0.00115390168968066	NA	NA	NA	NA	NA	NA	NA	NA	102
IGLC2	up	2.61101477021537	0.00245479150918301	NA	NA	NA	NA	NA	NA	NA	NA	103
IGKV4-1	up	2.85056775579267	0.00070356196373004	NA	NA	NA	NA	NA	NA	NA	NA	104
IGKV1D-16	up	2.72294358669483	0.00139973247615749	NA	NA	NA	NA	NA	NA	NA	NA	105
IGHV2-5	up	1.19039662384072	0.0381957453086016	NA	NA	NA	NA	NA	NA	NA	NA	106
IGHG4	up	2.69255345801038	0.00201197329793369	NA	NA	NA	NA	NA	NA	NA	NA	107
IGHG1	up	2.64087038305269	0.0021897389139426	NA	NA	NA	NA	NA	NA	NA	NA	108
IGHA2	up	2.77554970340833	0.0165991858907524	NA	NA	NA	NA	NA	NA	NA	NA	109
IGHA1	up	2.79464981329531	0.0205654577537117	NA	NA	NA	NA	NA	NA	NA	NA	110
FAM65B	up	1.0849773163626	0.00502986487853862	NA	NA	NA	NA	NA	NA	NA	NA	111
FAM134B	down	-1.40860769375623	0.00153752402588032	NA	NA	NA	NA	NA	NA	NA	NA	112
C10orf10	up	1.12114590238646	0.0319177840486231	NA	NA	NA	NA	NA	NA	NA	NA	113

## Sheet: LumA vs TNBC
	Gene.Symbol	dir	logFC	fdr	Hallmark	Tumour.Types.Somatic.	Role.in.Cancer	Path.Mut.Freq.	Total.CN.Gain	Total.CN.Loss	cancer.normalized	role	Rank
	NFIB	down	-2.18078031675336	0.0317327574050544	NA	adenoid cystic carcinoma, lipoma	Fusion	273	4034	330	lung small cell carcinoma, adenoid cystic carcinoma, breast cancer, lung small cell carcinoma, osteosarcoma, skin squamous cell carcinoma, glioblastoma multiforme, medulloblastoma, melanoma, leukemia, breast adenoid cystic carcinoma, melanoma	Driver, Oncogene, Tumor_Suppressor	1
	ESR1	up	3.29464227208324	0.0317327574050544	Yes	breast	Dualrole	3585	2002	232	breast cancer, hepatocellular carcinoma, nasopharynx carcinoma, nephroblastoma, lung cancer, osteosarcoma, endometrial cancer, prostate cancer, luminal breast carcinoma	Driver, Oncogene, Tumor_Suppressor	2
	NOP2	down	-1.21628889527651	0.0165426944921548	NA	NA	NA	68	2460	30	NA	NA	3
	AR	up	2.72339611969536	0.0299348329075885	Yes	prostate	Oncogene	106	929	161	prostate cancer, osteosarcoma, retinoblastoma, thyroid gland carcinoma, male breast cancer, lung cancer	Driver, Oncogene, Tumor_Suppressor	4
	INPP5J	up	2.29320208025958	0.0412897793814328	NA	NA	NA	54	603	270	melanoma, breast cancer	Tumor_Suppressor, Tumor_Suppressor	5
	ATL2	down	-1.16173503884544	0.0207334327765823	NA	NA	NA	39	491	12	NA	NA	6
	XBP1	up	2.61583853291975	0.00156069801866552	NA	NA	NA	32	320	150	multiple myeloma, esophagus squamous cell carcinoma, malignant glioma	Oncogene	7
	FOXA1	up	3.8272686588786	2.44259558326247e-06	Yes	breast, prostate	Oncogene	139	284	12	breast cancer, prostate cancer, stomach cancer, thyroid gland anaplastic carcinoma, endometrial cancer, acute myeloid leukemia, esophageal cancer, lung non-small cell carcinoma, esophagus squamous cell carcinoma, osteosarcoma, malignant glioma	Driver, Oncogene, Tumor_Suppressor	8
	THSD4	up	2.5444438896755	0.0382353847853805	NA	NA	NA	28	370	27	NA	NA	9
	KLK5	down	-3.59839195357206	0.034565228676299	NA	NA	NA	15	426	18	NA	NA	10
	CCND1	up	3.2903612389967	0.0355144954907223	Yes	CLL, B-ALL, breast	Oncogene	4	2362	8	pancancer	Oncogene	11
	ACTR3B	down	-1.15155903329732	0.0351484225684927	NA	NA	NA	19	243	24	NA	NA	12
	SPDEF	up	2.59760148569975	0.00236854816887863	NA	NA	NA	16	144	8	prostate cancer, breast cancer, colorectal cancer, prostate adenocarcinoma, lung adenocarcinoma, luminal breast carcinoma	Driver, Oncogene, Tumor_Suppressor	13
	SLC15A1	down	-2.21238532512666	0.0440572983838297	NA	NA	NA	8	154	28	NA	NA	14
	GSTA5	down	-3.25046743754886	0.0445594063662126	NA	NA	NA	2	286	22	NA	NA	15
	KIF3B	up	1.29991976511575	0.041644767824115	NA	NA	NA	10	92	2	NA	NA	16
	CERS6	up	1.22100657867733	0.0248101441360092	NA	NA	NA	8	94	18	NA	NA	17
	CCNI	up	1.2611649623461	0.0299348329075885	NA	NA	NA	1	182	11	NA	NA	18
	GPR160	up	2.30594687093255	0.00686177196241324	NA	NA	NA	NA	181	15	NA	NA	19
	GSTA2	down	-2.51328895062143	0.0193389044149801	NA	NA	NA	1	148	11	NA	NA	20
	KRT4	down	-1.9354980748673	0.0125525992122591	NA	NA	NA	4	33	12	NA	NA	21
	GLUD2	up	1.24907996022684	0.0193389044149801	NA	NA	NA	NA	59	23	NA	NA	22
	KIAA1244	up	1.97032711730974	0.0300708554357707	NA	NA	NA	NA	NA	NA	NA	NA	23

## Sheet: LumB vs TNBC
	Gene.Symbol	dir	logFC	fdr	Hallmark	Tumour.Types.Somatic.	Role.in.Cancer	Path.Mut.Freq.	Total.CN.Gain	Total.CN.Loss	cancer.normalized	role	Rank
	NFIB	down	-2.08736574298375	0.0492976548881293	NA	adenoid cystic carcinoma, lipoma	Fusion	273	4034	330	lung small cell carcinoma, adenoid cystic carcinoma, breast cancer, lung small cell carcinoma, osteosarcoma, skin squamous cell carcinoma, glioblastoma multiforme, medulloblastoma, leukemia, breast adenoid cystic carcinoma, melanoma	Driver, Oncogene, Tumor_Suppressor	1
	ESR1	up	3.23405422649634	0.0433082399828929	Yes	breast	Dualrole	3585	2002	232	breast cancer, hepatocellular carcinoma, nasopharynx carcinoma, nephroblastoma, lung cancer, osteosarcoma, endometrial cancer, prostate cancer, luminal breast carcinoma	Driver, Oncogene, Tumor_Suppressor	2
	MBNL1	down	-1.23351013369645	0.0496086337967064	NA	NA	NA	116	2226	140	NA	NA	3
	ALDOA	up	1.79208646206962	0.0225922318807824	NA	NA	NA	54	2394	27	pancreatic cancer, pancreatic ductal adenocarcinoma, lung cancer	Oncogene	4
	AR	up	2.61310783188966	0.0458061449697985	Yes	prostate	Oncogene	106	929	161	prostate cancer, osteosarcoma, retinoblastoma, thyroid gland carcinoma, thyroid gland cancer, male breast cancer, lung cancer	Driver, Oncogene, Tumor_Suppressor	5
	GSPT1	up	1.24730571526722	0.0225922318807824	NA	NA	NA	38	1080	28	colorectal cancer, stomach cancer	Oncogene	6
	MBNL3	down	-1.46872998850171	0.0371254938356865	NA	NA	NA	54	581	161	hepatocellular carcinoma	Oncogene	7
	TRAF3	down	-1.32128639957925	0.0276013160286296	NA	NA	NA	44	530	115	multiple myeloma, lymphoma, nasopharynx carcinoma, non-Hodgkin lymphoma, splenic marginal zone lymphoma, stomach cancer	Tumor_Suppressor	8
	CANT1	up	2.06385807336049	0.00583539507489799	Yes	prostate	Fusion	16	992	88	NA	NA	9
	XBP1	up	2.45150711819925	0.00354751653657257	NA	NA	NA	32	320	150	multiple myeloma, esophagus squamous cell carcinoma, malignant glioma	Oncogene	10
	FOXA1	up	3.78378274098754	5.72907639947336e-06	Yes	breast, prostate	Oncogene	139	284	12	breast cancer, prostate cancer, stomach cancer, thyroid gland anaplastic carcinoma, endometrial cancer, acute myeloid leukemia, esophageal cancer, lung non-small cell carcinoma, esophagus squamous cell carcinoma, osteosarcoma, malignant glioma	Driver, Oncogene, Tumor_Suppressor	11
	ERGIC3	up	1.61440948039384	0.0381051604036861	NA	NA	NA	15	813	15	NA	NA	12
	EPB41L5	up	1.42528940009037	0.0348457691595241	NA	NA	NA	49	255	40	breast lung, renal cell, cervical, brain, stomach, esophageal, laryngeal	Oncogene, Tumor_Suppressor	13
	SERINC3	up	1.22486711410225	0.027400572356618	NA	NA	NA	18	470	14	NA	NA	14
	ETV6	down	-1.24043067092956	0.00649085487271247	Yes	congenital fibrosarcoma, multiple different leukaemia and lymphoma tumour types including ALL, secretory breast, MDS	Tumorsuppressor	14	497	7	acute lymphocytic leukemia, leukemia, chronic myelomonocytic leukemia, childhood leukemia, hematologic cancer, acute myeloid leukemia, myeloid leukemia, congenital fibrosarcoma, acute T cell leukemia, breast secretory carcinoma, congenital mesoblastic nephroma, meningioma, fibrosarcoma, childhood acute lymphocytic leukemia, acute lymphocytic leukemia, testicular germ cell cancer, diffuse large B-…	Driver, Oncogene, Tumor_Suppressor	15
	KLK5	down	-3.86524267858382	0.0236954438979031	NA	NA	NA	15	426	18	NA	NA	16
	TAF4B	down	-1.45458458724804	0.0415734490832948	NA	NA	NA	16	344	20	ovarian cancer	Tumor_Suppressor	17
	GTF2H3	up	1.16100635233697	0.0458061449697985	NA	NA	NA	14	186	78	NA	NA	18
	PPM1H	up	2.42009981051195	0.0458061449697985	NA	NA	NA	13	247	11	breast, lung, colorectal, ovarian, renal, lung, skin, panderatic	Oncogene	19
	SPDEF	up	2.87390141276069	0.000918536430473046	NA	NA	NA	16	144	8	breast cancer, prostate cancer, colorectal cancer, prostate adenocarcinoma, lung adenocarcinoma, luminal breast carcinoma	Driver, Oncogene, Tumor_Suppressor	20
	ELOVL6	up	1.62229455926322	0.0236954438979031	NA	NA	NA	17	98	28	liver cancer	Oncogene	21
	SPRED2	up	1.44853616720855	0.0183155165083765	NA	NA	NA	11	156	6	prostate cancer	Tumor_Suppressor	22
	KIF3B	up	1.44118764812987	0.0225922318807824	NA	NA	NA	10	92	2	NA	NA	23
	CERS6	up	1.4819804960505	0.00396671590990627	NA	NA	NA	8	94	18	NA	NA	24
	GPR160	up	2.02689470506637	0.0311986681442041	NA	NA	NA	NA	181	15	NA	NA	25
	C1orf210	up	1.9726101265822	0.0229083394703853	NA	NA	NA	NA	164	10	NA	NA	26
	VPS25	up	1.73321888744197	0.0241377418527296	NA	NA	NA	4	65	15	NA	NA	27
	CDKN2AIPNL	up	1.42249821288482	0.0366551344206989	NA	NA	NA	1	80	60	NA	NA	28
	PXMP2	up	1.99689843409723	0.0224742937161682	NA	NA	NA	2	64	52	NA	NA	29
	NEU1	up	1.17559274849283	0.0491557631996999	NA	NA	NA	5	39	4	NA	NA	30
	KRT4	down	-2.24259272137225	0.00322126851166312	NA	NA	NA	4	33	12	NA	NA	31
	FLOT1	up	1.02350639652084	0.0380174594835707	NA	NA	NA	3	44	4	NA	NA	32
	KIAA1244	up	2.06960038052556	0.0241377418527296	NA	NA	NA	NA	NA	NA	NA	NA	33
	C6orf211	up	2.54630858188425	0.0486255936054588	NA	NA	NA	NA	NA	NA	NA	NA	34

## Sheet: Her2 vs TNBC
	Gene.Symbol	dir	logFC	fdr	Hallmark	Tumour.Types.Somatic.	Role.in.Cancer	Path.Mut.Freq.	Total.CN.Gain	Total.CN.Loss	cancer.normalized	role	Rank
	ERBB2	up	3.18541143042022	0.0345815066980337	Yes	breast, ovarian, other tumour types, NSCLC, gastric	Oncogene	2043	26687	119	pancancer	Oncogene	1
	GRB7	up	3.48135532163623	0.0279142867205005	NA	NA	NA	60	18260	85	breast cancer	Oncogene	2
	AR	up	2.8800148886504	0.040820140719944	Yes	prostate	Oncogene	106	929	161	prostate cancer, osteosarcoma, retinoblastoma, thyroid gland carcinoma, thyroid gland cancer, male breast cancer, lung cancer	Driver, Oncogene, Tumor_Suppressor	3
	IGF2BP2	down	-1.47156621268165	0.0445506264317586		lymphoma	Tumorsuppressor	67	756	60	NA	NA	4
	NRG2	down	-1.68408054185368	0.00294652463883557	NA	NA	NA	106	405	168	NA	NA	5
	SLC6A2	down	-1.56268103661749	0.00322343211513466	NA	NA	NA	55	565	147	NA	NA	6
	LASP1	up	2.01598214424389	0.0487171215027125		AML	Fusion	18	3810	24	hepatocellular carcinoma, esophagus squamous cell carcinoma, chronic myeloid leukemia, glioblastoma multiforme, thyroid gland cancer, lung cancer, stomach cancer	Oncogene, Tumor_Suppressor	7
	BCAS1	up	4.28792112782155	0.0112072927375873	NA	NA	NA	14	2762	16	breast cancer	Oncogene	8
	EDN3	down	-1.66051080399052	0.040820140719944	NA	NA	NA	12	4350	48	NA	NA	9
	XBP1	up	2.03525050484598	0.0445506264317586	NA	NA	NA	32	320	150	multiple myeloma, esophagus squamous cell carcinoma, malignant glioma	Oncogene	10
	FOXA1	up	3.81033957516982	2.64242752247085e-05	Yes	breast, prostate	Oncogene	139	284	12	breast cancer, prostate cancer, stomach cancer, thyroid gland anaplastic carcinoma, endometrial cancer, acute myeloid leukemia, esophageal cancer, lung non-small cell carcinoma, esophagus squamous cell carcinoma, osteosarcoma, malignant glioma	Driver, Oncogene, Tumor_Suppressor	11
	CPD	up	2.64188686603262	0.0279142867205005	NA	NA	NA	22	536	14	NA	NA	12
	KLK5	down	-3.83711215433402	0.0445506264317586	NA	NA	NA	15	426	18	NA	NA	13
	STX3	up	1.49977861087969	0.0384695213957696	NA	NA	NA	13	431	50	breast cancer	Oncogene	14
	IGF2BP3	down	-3.07560446666168	7.2650526931096e-05	NA	NA	NA	14	386	10	stomach cancer	Oncogene	15
	SRCIN1	up	2.29059562167855	0.0445506264317586	NA	NA	NA	NA	2266	12	breast cancer, osteosarcoma, lung cancer	Tumor_Suppressor	16
	SPDEF	up	3.28733954134891	0.000307064804539403	NA	NA	NA	16	144	8	prostate cancer, breast cancer, colorectal cancer, prostate adenocarcinoma, lung adenocarcinoma	Driver, Oncogene, Tumor_Suppressor	17
	TP53INP2	up	2.10795182271234	0.0149633028859974	NA	NA	NA	2	476	10	urinary bladder cancer, head and neck squamous cell carcinoma	Oncogene, Oncogene	18
	SPRED2	up	1.82349720086585	0.00294652463883557	NA	NA	NA	11	156	6	prostate cancer	Tumor_Suppressor	19
	CCKBR	down	-1.54358728374971	0.0135480530064864	NA	NA	NA	7	155	65	colorectal cancer, glioblastoma multiforme	Tumor_Suppressor, Driver	20
	CEACAM7	up	3.68276573587315	0.0394539584058233	NA	NA	NA	NA	279	27	NA	NA	21
	CERS6	up	1.56335976845219	0.004351108338573	NA	NA	NA	8	94	18	NA	NA	22
	GPR160	up	2.43105437388008	0.0120635174848667	NA	NA	NA	NA	181	15	NA	NA	23
	CEACAM6	up	7.7364341695275	0.0238340543198383	NA	NA	NA	NA	106	9	breast cancer, clear cell renal cell carcinoma	Oncogene	24
	RAB27B	up	2.46239509732406	0.0135480530064864	NA	NA	NA	1	81	15	breast cancer	Oncogene	25
	NANOS1	up	2.51611221181349	0.040820140719944	NA	NA	NA	NA	47	15	NA	NA	26
	KIAA1244	up	2.061674613765	0.0446334150486646	NA	NA	NA	NA	NA	NA	NA	NA	27

## Sheet: ER+ vs ER-
	Gene.Symbol	dir	logFC	fdr	Hallmark	Tumour.Types.Somatic.	Role.in.Cancer	Path.Mut.Freq.	Rank.Muts	Total.CN.Gain	Total.CN.Loss	Total.CN	Rank.CN	cancer.normalized	role	Rank.avg	Rank
	ERBB2	down	-1.86446692696938	0.0332349610633672	Yes	breast, ovarian, other tumour types, NSCLC, gastric	Oncogene	2043	15972	26687	119	26806	19519	pancancer	Oncogene, Driver,	17745.5	1
	NFIB	down	-1.55607222356363	0.0039990956008707		adenoid cystic carcinoma, lipoma	Fusion	273	15859	4034	330	4364	19174	pancancer	Driver, Oncogene, Tumor_Suppressor	17516.5	2
	ESR1	up	3.64815276755629	1.05674705168292e-06	Yes	breast	Dualrole	3585	15973	2002	232	2234	18560.5	breast cancer, hepatocellular carcinoma, nasopharynx carcinoma, nephroblastoma, lung cancer, osteosarcoma, endometrial cancer, prostate cancer	Driver, Oncogene, Tumor_Suppressor	17266.75	3
	GATA3	up	1.61441838666324	0.0413684935517373		breast	Dualrole	348	15894.5	951	9	960	16912.5	breast cancer, stomach cancer, prostate cancer, colorectal cancer, lung adenocarcinoma	Driver, Oncogene, Tumor_Suppressor	16403.5	4
	PLCB4	down	-1.56074110073135	0.0270027702084419	NA	NA	NA	173	15714.5	961	15	976	16961.5	NA	NA	16338	5
	GREB1	up	1.7499592020606	0.0328234522089624	NA	NA	NA	50	14292	441	60	501	14410	NA	NA	14351	6
	DSC2	down	-1.59068397613906	0.0117161327398444	NA	NA	NA	12	8913	286	22	308	11734.5	colon cancer	Tumor_Suppressor	10323.75	7
	AFF3	up	1.61756641331813	0.00876586734219001	Yes	ALL, T-ALL	Oncogene	77	15056.5	97	33	130	5568	adrenocortical carcinoma	Oncogene	10312.25	8
	ITGA8	down	-1.04928089650657	0.039086652004953	NA	NA	NA	20	11282.5	214	1	215	9016	NA	NA	10149.25	9
	ACE2	down	-1.91226697665055	0.039324948915368	NA	NA	NA	18	10806.5	162	62	224	9314.5	breast cancer	Tumor_Suppressor	10060.5	10
	S100A8	down	-3.52586121803706	0.0177228683535893	NA	NA	NA	2	1600.5	1048	0	1048	17162.5	stomach cancer, stomach cancer	Oncogene, Tumor_Suppressor	9381.5	11
	FABP7	down	-2.75296712813202	0.0498389249067639	NA	NA	NA	6	5541	308	50	358	12641.5	breast cancer	Tumor_Suppressor	9091.25	12
	ALPK3	down	-1.17523003271457	0.0362118558290036	NA	NA	NA	12	8913	132	10	142	6153	NA	NA	7533	13
	ID4	down	-1.49723528952384	0.0332349610633672	NA	NA	NA	NA	0	309	4	313	11841	pancancer	Driver, Oncogene, Tumor_Suppressor	5920.5	14
	SERPINA3	up	2.66340270555106	0.0362118558290036	NA	NA	NA	NA	0	180	92	272	10789.5	malignant glioma	Oncogene	5394.75	15
	SOX11	down	-3.21460942063287	0.000590445842474212	NA	NA	NA	8	6865.5	70	7	77	2632.5	mantle cell lymphoma, nasopharynx carcinoma, ovarian carcinoma, malignant glioma, ovarian cancer, prostate cancer	Tumor_Suppressor	4749	16
	CD82	down	-1.41303434910322	0.0118871671693235	NA	NA	NA	NA	0	170	4	174	7553	pancreatic carcinoma, prostate cancer	Tumor_Suppressor	3776.5	17
	KRT4	down	-1.12557623344837	0.0139588945262144	NA	NA	NA	4	3799	33	12	45	730	NA	NA	2264.5	18
	NCS1	down	-1.0946721033719	0.0166757651593314	NA	NA	NA	2	1600.5	30	24	54	1233.5	NA	NA	1417	19

## Sheet: High Grade vs Low Grade
	Gene.Symbol	dir	logFC	fdr	Hallmark	Tumour.Types.Somatic.	Role.in.Cancer	Path.Mut.Freq.	Rank.Muts	Total.CN.Gain	Total.CN.Loss	Total.CN	Rank.CN	cancer.normalized	role	Rank.avg	Rank
	KCND3	down	-2.01727256763807	0.0358812131866373	NA	NA	NA	54	14428	168	20	188	8073	NA	NA	11250.5	1
	BTRC	down	-1.59184870202351	0.0242895892875149	NA	NA	NA	54	14428	120	30	150	6505.5	NA	NA	10466.75	2
	SIK3	down	-1.61572508515792	0.0242895892875149	NA	NA	NA	40	13726	62	64	126	5374	NA	NA	9550	3
	AMIGO1	down	-1.51220969076669	0.0242895892875149	NA	NA	NA	6	5541	120	16	136	5857.5	NA	NA	5699.25	4
	CHST1	down	-3.57422251298226	0.0324487984723682	NA	NA	NA	5	4678	70	2	72	2261.5	NA	NA	3469.75	5

## Sheet: High TILs vs Low TILs
	Gene.Symbol	dir	logFC	fdr	Hallmark	Tumour.Types.Somatic.	Role.in.Cancer	Path.Mut.Freq.	Total.CN.Gain	Total.CN.Loss	cancer.normalized	role	Rank
	RGS22	down	-1.20269348754775	0.0365596386612276	NA	NA	NA	60	8092	28	pancreatic adenocarcinoma	Tumor_Suppressor	1
	MYT1	down	-1.42147664802078	0.0348673168353326	NA	NA	NA	72	1900	28	NA	NA	2
	NEDD4L	down	-1.08154646542072	0.0262970055361117	NA	NA	NA	140	973	292	lung non-small cell carcinoma, breast cancer, stomach cancer	Tumor_Suppressor	3
	PRKCB	up	1.30040269778394	0.00722809391632245		adult T-cell lymphoma-leukaemia		108	1032	24	NA	NA	4
	NAV3	down	-1.11710278783683	0.0100341306491058	NA	NA	NA	157	537	57	cutaneous T cell lymphoma	Tumor_Suppressor	5
	SULF2	down	-1.13054313181019	0.0324951704382452	NA	NA	NA	24	984	21	breast cancer, hepatocellular carcinoma, pancreatic carcinoma, lung squamous cell carcinoma, lung cancer, chronic lymphocytic leukemia, prostate cancer	Tumor_Suppressor, Oncogene	6
	ETV7	up	1.04405144494386	0.0256683759816174	NA	NA	NA	24	640	24	nasopharynx carcinoma, leukemia	Tumor_Suppressor, Oncogene	7
	FGG	up	1.69883715360454	0.0359484281451201	NA	NA	NA	40	244	80	NA	NA	8
	CD79B	up	1.0556120101008	0.0207596479050879	Yes	DLBCL, WM	Oncogene	6	2529	54	NA	NA	9
	SLAMF6	up	1.20085613182516	0.00293870887834112	NA	NA	NA	6	1950	0	NA	NA	11
	CTLA4	up	1.29560571995942	0.000989154120332786	NA	NA	NA	17	304	36	NA	NA	11
	KLRD1	up	1.0379886989968	0.0139713941914516	NA	NA	NA	5	1105	35	NA	NA	12
	LCK	up	1.27300661379723	0.00591046709129408	Yes	T-ALL	Oncogene	18	232	36	acute T cell leukemia, thymus lymphoma	Oncogene, Driver	13
	LAMP5	down	-1.05938353710369	0.0433089878854315	NA	NA	NA	12	338	4	NA	NA	14
	SH2D1A	up	1.17067758028933	0.00158186861353539	NA	NA	NA	21	165	69	B-cell lymphoma	Driver	15
	FCRL3	up	1.28613949561699	0.00512626429696384	NA	NA	NA	4	1052	0	NA	NA	16
	ITGA10	down	-1.06924312022705	0.0236227197541275	NA	NA	NA	34	170	0	NA	NA	17
	ICAM4	up	1.0583026118246	0.000128223419407728	NA	NA	NA	6	483	18	NA	NA	18
	SLAMF7	up	1.92462283321211	6.87475652740322e-05	NA	NA	NA	NA	5792	0	NA	NA	19
	ITGA11	down	-1.14700896569616	0.0233407112434104	NA	NA	NA	22	152	20	NA	NA	20
	CD19	up	2.31670672571749	0.00149997598063588	NA	NA	NA	3	735	27	NA	NA	21
	CCR7	up	1.46748207118755	0.0359484281451201		adult T-cell leukaemia/lymphoma	Oncogene	2	1046	8	head and neck squamous cell carcinoma, acute T cell leukemia, lymphoma	Oncogene	22
	CD48	up	1.05209479128805	0.0230659727061501	NA	NA	NA	NA	2130	0	NA	NA	23
	CD6	up	1.11938724277163	0.0352925215859291	NA	NA	NA	6	312	30	NA	NA	24
	KLRC1	up	1.25062349583085	0.00425259223468501	NA	NA	NA	NA	1169	35	NA	NA	25
	LAMP3	up	1.46043724061027	0.0125531620265999	NA	NA	NA	4	388	32	esophagus squamous cell carcinoma, osteosarcoma	Oncogene	26
	FGB	up	1.92712369905026	0.0220512354403059	NA	NA	NA	12	122	42	NA	NA	28
	XCL1	up	1.62078128838697	0.000421149562154861	NA	NA	NA	1	568	0	NA	NA	28
	PTPRCAP	up	1.05634456084365	0.0154786973307159	NA	NA	NA	NA	601	6	NA	NA	29
	PNOC	up	1.81614825682589	0.000185388767552166	NA	NA	NA	8	58	134	NA	NA	30
	CXCL11	up	1.23412904810405	0.0407130901784098	NA	NA	NA	NA	522	20	prostate cancer	Tumor_Suppressor	31
	GRP	down	-1.85313064599945	0.019213616375483	NA	NA	NA	3	261	60	lung small cell carcinoma, neuroblastoma, ovarian carcinoma, colon cancer	Oncogene	32
	CCR2	up	1.04393647394219	0.0013923941609773	NA	NA	NA	9	69	60	NA	NA	33
	ZAP70	up	1.16146701024238	0.0089004196110578	NA	NA	NA	12	80	18	chronic lymphocytic leukemia	Oncogene	34
	IRF4	up	1.44986666788479	0.000704596959880281		MM	Dualrole	10	77	12	multiple myeloma, myeloid neoplasm, lymphoma, T-cell leukemia, B-cell lymphoma, peripheral T-cell lymphoma, anaplastic large cell lymphoma	Driver, Oncogene, Tumor_Suppressor	35
	ITK	up	1.29880967079852	0.0084762201414727		peripheral T-cell lymphoma	Fusion	13	36	31	melanoma	Driver	36
	CCL5	up	1.45472102886647	0.00912036937081995	NA	NA	NA	NA	266	14	NA	NA	37
	CXCL10	up	1.37073826579529	0.00900787197497308	NA	NA	NA	NA	261	10	NA	NA	38
	CXCL9	up	2.0180591691827	0.00198258134825668	NA	NA	NA	NA	261	10	NA	NA	39
	IGLL5	up	3.32713011196715	0.000510420874232519	NA	NA	NA	NA	195	69	NA	NA	40
	CD27	up	1.31993410389063	0.00743982359042847	NA	NA	NA	NA	246	3	NA	NA	41
	TRAT1	up	1.41371580596766	0.00355471450129036	NA	NA	NA	2	166	34	NA	NA	42
	BTLA	up	1.31236311411034	0.00947313640453388	NA	NA	NA	NA	224	18	NA	NA	43
	CD5	up	1.23102345918013	0.0139500608177919	NA	NA	NA	3	144	10	chronic lymphocytic leukemia	Tumor_Suppressor	44
	MAL	up	1.19218940986618	0.00928655246388523	NA	NA	NA	1	176	28	esophagus squamous cell carcinoma, colorectal cancer, head and neck squamous cell carcinoma, esophageal cancer, cervical cancer	Tumor_Suppressor	45
	CD3G	up	1.14479109730436	0.0392455907531662	NA	NA	NA	4	52	64	NA	NA	46
	NKAIN1	down	-2.0277225727737	0.0134900290327183	NA	NA	NA	5	79	8	NA	NA	47
	CCL13	up	1.20870039908005	0.00472141082685321	NA	NA	NA	NA	174	10	NA	NA	48
	TNFSF14	up	1.19399707619442	0.0108585193502919	NA	NA	NA	2	126	18	NA	NA	49
	CXCR6	up	1.50665001116511	0.000470174355988911	NA	NA	NA	NA	92	84	NA	NA	50
	CD3D	up	1.35431617309418	0.0133810855856529	NA	NA	NA	NA	78	96	NA	NA	51
	IGLL1	up	1.53996414903618	2.96990185273706e-05	NA	NA	NA	NA	80	46	NA	NA	52
	S1PR4	up	1.42669891496512	0.00551717597200216	NA	NA	NA	4	35	12	NA	NA	53
	CCL19	up	1.67318438016897	0.0376487675704039	NA	NA	NA	2	72	0	NA	NA	54
	CCR5	up	1.04420373812591	0.0255018761196933	NA	NA	NA	NA	46	40	breast cancer, cervical cancer	Tumor_Suppressor, Oncogene	55
	LTB	up	1.60703239791441	0.00652581025483384	NA	NA	NA	NA	78	8	NA	NA	56
	KCNA3	up	1.24767771410262	0.000947245390980098	NA	NA	NA	2	39	9	hematologic cancer	Tumor_Suppressor	57
	CD38	up	2.22765132770215	1.40891287466023e-05	NA	NA	NA	1	31	20	chronic lymphocytic leukemia, chronic lymphocytic leukemia	Oncogene, Driver	58
	IGLC6	up	3.2858396317519	0.000246369828647482	NA	NA	NA	NA	NA	NA	NA	NA	59
	IGLC2	up	3.13871615838959	0.000246369828647482	NA	NA	NA	NA	NA	NA	NA	NA	60
	IGKV4-1	up	2.42477362616378	0.00670004250122145	NA	NA	NA	NA	NA	NA	NA	NA	61
	IGKV1D-16	up	3.23783915034519	0.000164157963994066	NA	NA	NA	NA	NA	NA	NA	NA	62
	IGHV2-5	up	1.68541370172634	0.00120517623748232	NA	NA	NA	NA	NA	NA	NA	NA	63
	IGHG4	up	3.30214428437124	0.000128223419407728	NA	NA	NA	NA	NA	NA	NA	NA	64
	IGHG1	up	3.24648603916713	0.000133912595171058	NA	NA	NA	NA	NA	NA	NA	NA	65
