# Supplementary material for: Secreted breast tumor interstitial fluid microRNAs and their target genes are associated with triple-negative breast cancer, tumor grade, and immune infiltration
Source: Breast Cancer Res. 2020 Jun 30;22:73. doi: 10.1186/s13058-020-01295-6 (PMC7329449; doi:10.1186/s13058-020-01295-6)
Supplement: Supplementary file 6 — Additional file 6: Table S3. Set-wise Results of Differentially Abundance/Expression Analysis. List of differentially expressed intracellular mRNAs and interstitial fluid miRNAs from pairs which were either common across sets (Table S3.1) or unique to sets (Table S3.2). [file 13058_2020_1295_MOESM6_ESM.xlsx]

## Sheet: Table S3.1 
Table S3.1 - Differentially Expressed Solid Tissue MRNAs and IF MiRNAs Common to Networks
High Grade vs Lower Grade & High TILs vs Low TILs	Cluster 1 vs Cluster 2 & High TILs vs Low TILs	Common HER2, Luminal A, Luminal B vs TNBC	Common Luminal vs TNBC
hsa-miR-301a-3p	CD79B	AR	ESR1
	CD19	CERS6	KIF3B
	CCL5	FOXA1	KRT4
	CXCR6	GPR160	NFIB
	CCR7	KIAA1244
	CCR5	KLK5
	PNOC	SPDEF
	S1PR4	XBP1
	CXCL9	hsa-let-7a-5p
	CD5	hsa-let-7f-5p
	LCK	hsa-let-7g-5p
	IGHG1	hsa-miR-107
	IGHV2-5	hsa-miR-1271-5p
	CD3D	hsa-miR-129-5p
	IGHG4	hsa-miR-132-3p
	IGKV1D-16	hsa-miR-135a-5p
	IGKV4-1	hsa-miR-135b-5p
	PRKCB	hsa-miR-141-3p
	IGLC6	hsa-miR-148a-3p
	IGLC2	hsa-miR-15b-5p
	IRF4	hsa-miR-17-5p
	ZAP70	hsa-miR-18a-5p
	CD3G	hsa-miR-19a-3p
	IGLL5	hsa-miR-221-3p
	SH2D1A	hsa-miR-222-3p
	TNFSF14	hsa-miR-224-5p
	BTLA	hsa-miR-23a-3p
	CCL19	hsa-miR-29b-3p
	CD27	hsa-miR-301a-3p
	CD38	hsa-miR-30d-5p
	CD48	hsa-miR-34c-5p
	CD6	hsa-miR-452-5p
	FCRL3	hsa-miR-454-3p
	IGLL1	hsa-miR-9-5p
	ITK	hsa-miR-98-5p
	KCNA3
	LAMP3
	LTB
	NKAIN1
	PTPRCAP
	RGS22
	SLAMF6
	SLAMF7
	TRAT1
	hsa-let-7a-5p
	hsa-miR-1271-5p
	hsa-miR-129-5p
	hsa-miR-138-5p
	hsa-miR-148a-3p
	hsa-miR-148b-3p
	hsa-miR-15b-5p
	hsa-miR-17-5p
	hsa-miR-186-5p
	hsa-miR-19a-3p
	hsa-miR-23a-3p
	hsa-miR-23b-3p
	hsa-miR-299-5p
	hsa-miR-301a-3p
	hsa-miR-31-5p

## Sheet: Table S2.2 
	Table S3.2 - Differentially Expressed solid tissue mRNAs and IF miRNAs Unique (or partially unique) to Networks
	Her2 vs TNBC	LumA vs TNBC	LumB vs TNBC	ERp vs ERn	High TILs vs Low TILs	High Grade vs Lower Grade	Cluster 1 vs Cluster2	High Grade vs Lower Grade VS High TILs vs Low TILs	High TILs vs Low TILs VS High Grade vs Lower Grade
	BCAS1	ACTR3B	ALDOA	ACE2	CCL13	AMIGO1	AIM2	AMIGO1	BTLA
	CCKBR	ATL2	C1orf210	AFF3	CCR2	BTRC	ASB2	BTRC	CCL13
	CEACAM6	CCND1	C6orf211	ALPK3	CTLA4	CHST1	ATP8A1	CHST1	CCL19
	CEACAM7	CCNI	CANT1	CD82	CXCL10	KCND3	BCL11A	KCND3	CCL5
	CPD	GLUD2	CDKN2AIPNL	DSC2	CXCL11	SIK3	BCL11B	SIK3	CCR2
	EDN3	GSTA2	ELOVL6	FABP7	ETV7		BLK	hsa-miR-107	CCR5
	GRB7	GSTA5	EPB41L5	GREB1	FGB		C10orf10	hsa-miR-10a-5p	CCR7
	IGF2BP2	INPP5J	ERGIC3	ID4	FGG		C3	hsa-miR-10b-5p	CD19
	IGF2BP3	NOP2	ETV6	ITGA8	GRP		CCL2	hsa-miR-18a-5p	CD27
	LASP1	SLC15A1	FLOT1	NCS1	ICAM4		CCL21	hsa-miR-301b-3p	CD38
	NANOS1	THSD4	GSPT1	PLCB4	ITGA10		CD8B	hsa-miR-454-3p	CD3D
	NRG2	hsa-miR-362-5p	GTF2H3	S100A8	ITGA11		CFH		CD3G
	RAB27B		MBNL1	SERPINA3	KLRC1		CFHR3		CD48
	SLC6A2		MBNL3	SOX11	KLRD1		CGN		CD5
	SRCIN1		NEU1		LAMP5		CHST8		CD6
	STX3		PXMP2		MAL		CR2		CD79B
	TP53INP2		SERINC3		MYT1		CXCL13		CTLA4
			TAF4B		NAV3		CXCR5		CXCL10
			TRAF3		NEDD4L		CYTIP		CXCL11
			VPS25		SULF2		DOC2A		CXCL9
					XCL1		EEF1A2		CXCR6
					hsa-miR-543		FAM134B		ETV7
							FAM65B		FCRL3
							H2AFJ		FGB
							HEXIM2		FGG
							IGF1		GRP
							IGHA1		ICAM4
							IGHA2		IGHG1
							IKZF3		IGHG4
							IL33		IGHV2-5
							IL7R		IGKV1D-16
							IRF8		IGKV4-1
							IRX5		IGLC2
							KCNE4		IGLC6
							KIAA1467		IGLL1
							KLRC4		IGLL5
							LCP1		IRF4
							LDLRAD2		ITGA10
							MS4A1		ITGA11
							NABP1		ITK
							NPNT		KCNA3
							NPY1R		KLRC1
							PARD6B		KLRD1
							PDE3B		LAMP3
							PDGFRA		LAMP5
							PIM1		LCK
							PKIA		LTB
							POU2AF1		MAL
							PRKCQ		MYT1
							PTGIS		NAV3
							PTPRC		NEDD4L
							RERG		NKAIN1
							SEL1L3		PNOC
							SELL		PRKCB
							SH3BGR		PTPRCAP
							SIAH2		RGS22
							SIT1		S1PR4
							SLAMF1		SH2D1A
							SLC39A6		SLAMF6
							SULT2B1		SLAMF7
							SYT9		SULF2
							TCEAL1		TNFSF14
							TCL1A		TRAT1
							TPRG1		XCL1
							TTN		ZAP70
							WNT3		hsa-let-7a-5p
							hsa-let-7c-5p		hsa-miR-1271-5p
							hsa-let-7d-5p		hsa-miR-129-5p
							hsa-let-7e-5p		hsa-miR-138-5p
							hsa-miR-103a-3p		hsa-miR-142-5p
							hsa-miR-106a-5p		hsa-miR-148a-3p
							hsa-miR-106b-5p		hsa-miR-148b-3p
							hsa-miR-125a-5p		hsa-miR-15b-5p
							hsa-miR-130a-3p		hsa-miR-17-5p
							hsa-miR-130b-3p		hsa-miR-186-5p
							hsa-miR-146a-5p		hsa-miR-19a-3p
							hsa-miR-155-5p		hsa-miR-23a-3p
							hsa-miR-16-5p		hsa-miR-23b-3p
							hsa-miR-182-5p		hsa-miR-299-5p
							hsa-miR-192-5p		hsa-miR-31-5p
							hsa-miR-195-5p		hsa-miR-543
							hsa-miR-19b-3p
							hsa-miR-200a-3p
							hsa-miR-200b-3p
							hsa-miR-200c-3p
							hsa-miR-206
							hsa-miR-20a-5p
							hsa-miR-20b-5p
							hsa-miR-214-5p
							hsa-miR-223-3p
							hsa-miR-26a-5p
							hsa-miR-26b-5p
							hsa-miR-27b-3p
							hsa-miR-29a-3p
							hsa-miR-30a-5p
							hsa-miR-30b-5p
							hsa-miR-30c-5p
							hsa-miR-320b
							hsa-miR-330-3p
							hsa-miR-331-3p
							hsa-miR-335-5p
							hsa-miR-339-5p
							hsa-miR-33b-5p
							hsa-miR-340-5p
							hsa-miR-346
							hsa-miR-369-3p
							hsa-miR-374a-5p
							hsa-miR-376a-3p
							hsa-miR-410-3p
							hsa-miR-423-5p
							hsa-miR-424-5p
							hsa-miR-429
							hsa-miR-494-3p
							hsa-miR-520f-3p
							hsa-miR-582-5p
							hsa-miR-874-3p
