# Supplementary material for: Secreted breast tumor interstitial fluid microRNAs and their target genes are associated with triple-negative breast cancer, tumor grade, and immune infiltration
Source: Breast Cancer Res. 2020 Jun 30;22:73. doi: 10.1186/s13058-020-01295-6 (PMC7329449; doi:10.1186/s13058-020-01295-6)
Supplement: Supplementary file 8 — Additional file 8: Table S4. Intramodular Connectivity. The table contains results from the intramodular connectivity analysis, including gene name, the module a gene belonged to, and interconnectivity scores; kTotal (whole network), kWithin (within module), kOut = kTotal-kWithin, and kDiff = kWithin-kOut. Additionally, the table includes information about whether a gene was annotated as an oncogene | tumor suppressor gene | dual role gene | driver gene | fusion gene in the COSMIC census gene set, or in the filtered results of CancerMine text-mining. The columns “DE Gene” and “Gene from Network” denote if a gene was found to be differentially expressed in any comparison and whether it was included in one of the miRNA-mRNA network, respectively. The genes are ranked based on interconnectivity within modules. [file 13058_2020_1295_MOESM8_ESM.xlsx]

## Sheet: Sheet 1
Table S4 - Table containing results from gene interconnectivity analysis, including gene name, the module a gene belonged to, and interconnectivity scores; total, within module, and between modules. Additionally, the table includes information about whether a gene was annotated as an oncogene | tumor suppressor gene | dual role gene | driver gene | fusion gene in the COSMIC census gene set, or in…
Gene Symbol	kTotal	kWithin	kOut	kDiff	Module	Cosmic	Cosmic Breast	CancerMine	CancerMine Breast	DE Gene	Gene from Network	Rank in Module
NOP56P3	294.2154	29.9583	264.2571	-234.2988	black	.	.	.	.	.	.	1
ANAPC1	262.2776	29.6481	232.6295	-202.9814	black	.	.	.	.	.	.	2
NOP56P2	300.7607	28.6326	272.1281	-243.4955	black	.	.	.	.	.	.	3
USP10	267.7116	28.2482	239.4634	-211.2152	black	.	.	.	.	.	.	4
MCTS2P	258.4558	26.6176	231.8382	-205.2205	black	.	.	.	.	.	.	5
HNRNPL	241.4345	26.5395	214895	-188.3555	black	.	.	.	.	.	.	6
STK35	246.9321	26.0529	220.8793	-194.8264	black	.	.	.	.	.	.	7
NOP58	257687	25.4152	232.2718	-206.8566	black	.	.	.	.	.	.	8
SNORA10	248.0919	24.3544	223.7376	-199.3832	black	.	.	.	.	.	.	9
HSP90AB2P	277.5481	24.2871	253261	-228.9739	black	.	.	.	.	.	.	10
CASC7	236.0861	24.1738	211.9123	-187.7385	black	.	.	.	.	.	.	11
RCC2	243.9016	24.1366	219765	-195.6284	black	.	.	.	.	.	.	12
CEP78	248.3291	23.3206	225.0085	-201688	black	.	.	.	.	.	.	13
NIFKP8	265.0468	22.9944	242.0524	-219.0579	black	.	.	.	.	.	.	14
DGCR8	246.1989	22.9398	223.2591	-200.3193	black	Yes	.	.	.	.	.	15
NAP1L1	252.9961	22.7758	230.2203	-207.4445	black	.	.	.	.	.	.	16
GTPBP3	238.6425	22.4032	216.2392	-193836	black	.	.	.	.	.	.	17
EIF5A	248.7845	21.8742	226.9103	-205.0361	black	.	.	.	.	.	.	18
SNORD101	258.2741	21.8565	236.4177	-214.5612	black	.	.	.	.	.	.	19
PRPF40A	256.4672	21.8471	234.6201	-212773	black	.	.	.	.	.	.	20
MCM8	272.8752	21.7804	251.0948	-229.3144	black	.	.	.	.	.	.	21
SNORA84	278.9592	21.6552	257304	-235.6488	black	.	.	.	.	.	.	22
lnc-WDR73-5	223.6972	21.6264	202.0708	-180.4444	black	.	.	.	.	.	.	23
CNOT1	296.3408	21.6104	274.7304	-253.12	black	.	.	.	.	.	.	24
URI1	225.5001	21.4345	204.0657	-182.6312	black	.	.	Yes	.	.	.	25
PAK1IP1	250.3037	21.4211	228.8827	-207.4616	black	.	.	.	.	.	.	26
RCC1	234.7558	21.3844	213.3714	-191987	black	.	.	.	.	.	.	27
ALG3	228.8192	21.0713	207.7479	-186.6766	black	.	.	.	.	.	.	28
SMARCC1	248.7956	21.0506	227745	-206.6944	black	.	.	.	.	.	.	29
lnc-DDX60L-1	246.0545	20.9443	225.1101	-204.1658	black	.	.	.	.	.	.	30
FTSJ3	239.5599	20.8734	218.6865	-197.8132	black	.	.	.	.	.	.	31
ACTL6A	217.4794	20628	196.8514	-176.2234	black	.	.	.	.	.	.	32
THC2544756	255.1178	20.5733	234.5444	-213.9711	black	.	.	.	.	.	.	33
SRSF3	261.93	20.5561	241.3739	-220.8179	black	Yes	.	.	.	.	.	34
LOC100335030	228.8704	20.3475	208.5229	-188.1755	black	.	.	.	.	.	.	35
MEX3A	241.6689	20.2624	221.4065	-201.1441	black	.	.	.	.	.	.	36
DDX39A	246.4472	20.1191	226.3281	-206209	black	.	.	.	.	.	.	37
THC2643552	233.7964	20.0867	213.7097	-193623	black	.	.	.	.	.	.	38
ENST00000441217	232.6111	20.0479	212.5633	-192.5154	black	.	.	.	.	.	.	39
CNOT11	237.0525	20.0398	217.0128	-196973	black	.	.	.	.	.	.	40
ABCC10	267.1515	19.9912	247.1603	-227.1691	black	.	.	.	.	.	.	41
ATAD3B	228.2298	19.7896	208.4402	-188.6506	black	.	.	.	.	.	.	42
ENST00000421078	248.2022	19.7278	228.4744	-208.7466	black	.	.	.	.	.	.	43
ZNF146	232.7705	19.6656	213.1049	-193.4393	black	.	.	.	.	.	.	44
MAZ	240.8399	19.6043	221.2356	-201.6314	black	.	.	.	.	.	.	45
FAM60A	232.8177	19.5761	213.2416	-193.6655	black	.	.	.	.	.	.	46
KLHL17	229.2662	19392	209.8742	-190.4823	black	.	.	.	.	.	.	47
CCNC	216.4076	19.2802	197.1274	-177.8472	black	Yes	.	.	.	.	.	48
C9orf69	212.0582	19.2499	192.8083	-173.5585	black	.	.	.	.	.	.	49
BRIX1	256.9021	19.2256	237.6765	-218.4509	black	.	.	.	.	.	.	50
A_33_P3304748	207.0451	19.1852	187.8599	-168.6746	black	.	.	.	.	.	.	51
SNORD56	228.7667	19.1806	209.5861	-190.4056	black	.	.	.	.	.	.	52
SNORA78	199.6841	19.0861	180598	-161.5119	black	.	.	.	.	.	.	53
LSM14B	246.5919	18.9473	227.6446	-208.6973	black	.	.	.	.	.	.	54
lnc-TRPT1-2	230.9038	18.9374	211.9664	-193029	black	.	.	.	.	.	.	55
XRCC2	218.4893	18.8647	199.6246	-180.7598	black	.	.	.	.	.	.	56
CDK16	223.1363	18.7255	204.4107	-185.6852	black	.	.	Yes	Yes	.	.	57
CDV3	225.0688	18.6863	206.3825	-187.6963	black	.	.	.	.	.	.	58
PRSS53	217.1254	18.6774	198448	-179.7706	black	.	.	.	.	.	.	59
BEND3	243376	18.6525	224.7235	-206071	black	.	.	.	.	.	.	60
TCF20	214.1008	18.6486	195.4522	-176.8035	black	.	.	.	.	.	.	61
ZFP69B	233.4929	18.6022	214.8907	-196.2885	black	.	.	.	.	.	.	62
LOC101927270	224.0885	18.5392	205.5494	-187.0102	black	.	.	.	.	.	.	63
ASUN	246.8711	18.4847	228.3864	-209.9016	black	.	.	.	.	Yes	.	64
ATAD3A	212.6583	18.4398	194.2185	-175.7787	black	.	.	.	.	.	.	65
SNORD43	226.2638	18.3556	207.9082	-189.5526	black	.	.	.	.	.	.	66
SUPV3L1	210.6193	18.3483	192271	-173.9228	black	.	.	.	.	.	.	67
CHST5	258.9639	18.2979	240.6659	-222368	black	.	.	.	.	.	.	68
WDR75	216.1157	18.2975	197.8182	-179.5207	black	.	.	.	.	.	.	69
TRMT11	193.6014	18105	175.4964	-157.3914	black	.	.	.	.	.	.	70
AARS2	196.8763	18.0644	178812	-160.7476	black	.	.	.	.	.	.	71
HEBP2	198.9571	18.0338	180.9233	-162.8895	black	.	.	.	.	.	.	72
THC2709782	204.9686	18.0161	186.9526	-168.9365	black	.	.	.	.	.	.	73
lnc-AC069257.9.1-5	196.9397	17.9313	179.0084	-161.0771	black	.	.	.	.	.	.	74
AL565221	229.2187	17.8193	211.3994	-193.5801	black	.	.	.	.	.	.	75
SNORD86	265.7601	17.7348	248.0254	-230.2906	black	.	.	.	.	.	.	76
LOC101927978	234.1679	17.7127	216.4553	-198.7426	black	.	.	.	.	.	.	77
PES1	236079	17.7123	218.3667	-200.6545	black	.	.	.	.	.	.	78
lnc-ZNF2-1	189034	17627	171407	-153.7801	black	.	.	.	.	.	.	79
PPP2R5D	204.9233	17.5738	187.3495	-169.7757	black	.	.	.	.	.	.	80
lnc-SH3BGRL3-1	205.9903	17.5657	188.4246	-170.8589	black	.	.	.	.	.	.	81
SNORA72	201.5304	17556	183.9744	-166.4184	black	.	.	.	.	.	.	82
BFSP2-AS1	247.4115	17.4778	229.9336	-212.4558	black	.	.	.	.	.	.	83
SNORD91B	206.1663	17.3993	188.7671	-171.3678	black	.	.	.	.	.	.	84
HIST1H4E	198.5435	17.3783	181.1651	-163.7868	black	.	.	.	.	.	.	85
lnc-FAM83H-1	248.4298	17.3576	231.0722	-213.7146	black	.	.	.	.	.	.	86
TXLNG	217.3055	17.29	200.0156	-182.7256	black	.	.	.	.	.	.	87
GPATCH1	214.7173	17.2568	197.4605	-180.2036	black	.	.	.	.	.	.	88
NONO	206.3925	17.2521	189.1404	-171.8882	black	Yes	.	.	.	.	.	89
KIAA1841	207.9494	17.1738	190.7755	-173.6017	black	.	.	.	.	.	.	90
TACC3	207.6616	17087	190.5746	-173.4876	black	.	.	.	.	.	.	91
MTPAP	214.7651	17.0262	197.7389	-180.7128	black	.	.	.	.	.	.	92
TTLL4	227.4231	17.0133	210.4098	-193.3964	black	.	.	.	.	Yes	.	93
DNA2	245.8959	16.9756	228.9203	-211.9446	black	.	.	.	.	.	.	94
lnc-OTOA-1	221.7446	16.9698	204.7748	-187805	black	.	.	.	.	.	.	95
METTL2A	227.2905	16.9471	210.3434	-193.3963	black	.	.	.	.	.	.	96
POLE	239.2182	16879	222.3392	-205.4601	black	Yes	.	.	.	.	.	97
PTPN11	220.8161	16.8294	203.9867	-187.1573	black	Yes	.	Yes	Yes	.	.	98
XLOC_l2_001559	216.8027	16.8015	200.0012	-183.1997	black	.	.	.	.	.	.	99
HMGB1	234.1945	16.7745	217.42	-200.6454	black	.	.	Yes	Yes	.	.	100
LOC100133331	256.9998	16.7702	240.2296	-223.4595	black	.	.	.	.	.	.	101
SNORD104	224.3752	16.7684	207.6068	-190.8384	black	.	.	.	.	.	.	102
LRP11	214.5905	16.7318	197.8588	-181127	black	.	.	.	.	.	.	103
TRIM11	213.9473	16602	197.3453	-180.7433	black	.	.	Yes	Yes	.	.	104
HIST2H2AC	214.9798	16.5315	198.4483	-181.9167	black	.	.	.	.	.	.	105
CHERP	199.5868	16.4627	183.1241	-166.6614	black	.	.	.	.	.	.	106
SNORA4	226.6503	16.4553	210195	-193.7396	black	.	.	.	.	.	.	107
AGO2	218.1205	16.3597	201.7608	-185.4011	black	.	.	.	.	.	.	108
lnc-C10orf31-1	228.4435	16.1663	212.2772	-196.1109	black	.	.	.	.	.	.	109
lnc-AC069257.9.1-6	178.0653	16.1389	161.9264	-145.7875	black	.	.	.	.	.	.	110
SEPT14	190.5319	16.1042	174.4277	-158.3236	black	.	.	.	.	.	.	111
SNORD3B-1	196.8213	16.0599	180.7614	-164.7015	black	.	.	.	.	.	.	112
SNORD88C	201.3377	15.9969	185.3409	-169344	black	.	.	.	.	.	.	113
ATXN2L	245.8252	15.9296	229.8955	-213.9659	black	.	.	.	.	.	.	114
ATG9B	246.2859	15.9228	230.3631	-214.4402	black	.	.	.	.	.	.	115
MIR17HG	238.2794	15.9048	222.3746	-206.4698	black	.	.	.	.	.	.	116
RPE	245.8271	15.8809	229.9462	-214.0653	black	.	.	.	.	.	.	117
ZNF165	224.7813	15.8033	208.9779	-193.1746	black	.	.	.	.	.	.	118
lnc-RUNDC3A-1	195.0866	15.7397	179347	-163.6073	black	.	.	.	.	.	.	119
LOC642947	224.4799	15.6686	208.8113	-193.1427	black	.	.	.	.	.	.	120
ENST00000455793	230.1927	15.6644	214.5283	-198.8639	black	.	.	.	.	.	.	121
LIN37	190.4718	15.6236	174.8482	-159.2246	black	.	.	.	.	.	.	122
C1orf35	222.3064	15.5848	206.7216	-191.1368	black	.	.	.	.	.	.	123
lnc-FBXW11-2	225.9367	15.4198	210.5169	-195.0971	black	.	.	.	.	.	.	124
SNORD91A	225.9622	15.3646	210.5976	-195.2329	black	.	.	.	.	.	.	125
ZNF598	216.0369	15.3622	200.6747	-185.3125	black	.	.	.	.	.	.	126
HLTF	204.2845	15.3164	188.9681	-173.6517	black	.	.	.	.	.	.	127
YEATS2	205.6106	15.2592	190.3515	-175.0923	black	.	.	.	.	.	.	128
lnc-DDX54-1	196.6164	15.2509	181.3655	-166.1146	black	.	.	.	.	.	.	129
SNHG9	178.8404	15.1813	163.6591	-148.4778	black	.	.	.	.	.	.	130
HIST1H1E	211.9423	15.0991	196.8432	-181.7441	black	.	.	.	.	.	.	131
A_33_P3342953	229.7896	15.0291	214.7605	-199.7314	black	.	.	.	.	.	.	132
ENST00000530034	212.3994	15.0005	197.3989	-182.3983	black	.	.	.	.	.	.	133
lnc-PITPNC1-1	189.9613	14.9583	175.0029	-160.0446	black	.	.	.	.	.	.	134
NACC1	208.5825	14.9492	193.6334	-178.6842	black	.	.	.	.	.	.	135
PTBP3	200.7151	14.9186	185.7965	-170.8779	black	.	.	.	.	.	.	136
USP45	192.2837	14.8567	177427	-162.5703	black	.	.	.	.	.	.	137
PPRC1	190.7925	14.8044	175.9881	-161.1837	black	.	.	.	.	.	.	138
XLOC_l2_005076	188.0494	14.7436	173.3058	-158.5622	black	.	.	.	.	.	.	139
MARS	197.8656	14.6432	183.2224	-168.5792	black	.	.	.	.	.	.	140
THOC2	196.9698	14.4723	182.4975	-168.0252	black	.	.	.	.	.	.	141
ATL2	195.6665	14.4265	181.24	-166.8135	black	.	.	.	.	Yes	Yes	142
A_33_P3263989	198.2771	14.4145	183.8626	-169.4481	black	.	.	.	.	.	.	143
ENST00000438107	185.8704	14.3956	171.4749	-157.0793	black	.	.	.	.	.	.	144
CELF1	208976	14.3642	194.6118	-180.2477	black	.	.	.	.	.	.	145
SNORA76C	192393	14.3404	178.0526	-163.7123	black	.	.	.	.	.	.	146
SNORA20	194.3432	14307	180.0362	-165.7292	black	.	.	.	.	.	.	147
lnc-ADI1-2	186.6233	14.3017	172.3216	-158.0198	black	.	.	.	.	.	.	148
HNRNPF	194.7614	14.2958	180.4656	-166.1698	black	.	.	.	.	.	.	149
CLASP1	187676	14.2806	173.3954	-159.1148	black	.	.	.	.	.	.	150
DDX55	200.8176	14.2487	186.5689	-172.3203	black	.	.	.	.	.	.	151
HIST1H1D	202.7998	14.1623	188.6375	-174.4751	black	.	.	.	.	.	.	152
CTXN1	217.1971	14.1582	203.0388	-188.8806	black	.	.	.	.	.	.	153
ZGRF1	206.9166	14.1286	192788	-178.6593	black	.	.	.	.	.	.	154
FOXP4	213.0079	14.1205	198.8875	-184767	black	.	.	.	.	.	.	155
FLJ43681	187.4081	14.0869	173.3212	-159.2343	black	.	.	.	.	.	.	156
CCDC14	172.0857	14.0541	158.0316	-143.9775	black	.	.	.	.	.	.	157
AK094623	177.3242	14.0482	163.2759	-149.2277	black	.	.	.	.	.	.	158
C19orf48	197.6621	14.0437	183.6184	-169.5747	black	.	.	.	.	.	.	159
MASTL	220.8872	13.9849	206.9023	-192.9174	black	.	.	.	.	.	.	160
SNORA14A	178.3628	13.9586	164.4042	-150.4456	black	.	.	.	.	.	.	161
IRAK1	209175	13.9315	195.2435	-181312	black	.	.	.	.	.	.	162
A_33_P3265935	179569	13.9242	165.6448	-151.7206	black	.	.	.	.	.	.	163
LOC441528	203.9674	13.9013	190.0661	-176.1648	black	.	.	.	.	.	.	164
TRRAP	189.8292	13.8958	175.9334	-162.0377	black	Yes	.	.	.	.	.	165
RRP1B	254.7043	13.8767	240.8276	-226.9509	black	.	.	.	.	.	.	166
LOC389906	189.4415	13773	175.6685	-161.8955	black	.	.	.	.	.	.	167
VARS	196.7328	13766	182.9668	-169.2008	black	.	.	.	.	.	.	168
LSM14A	208.4929	13.5879	194905	-181.3171	black	Yes	.	.	.	.	.	169
FANCG	182.9146	13.5205	169.3941	-155.8736	black	Yes	.	.	.	.	.	170
VCP	193.9462	13.4962	180.45	-166.9538	black	.	.	.	.	.	.	171
XLOC_l2_000727	183498	13.4069	170.0911	-156.6843	black	.	.	.	.	.	.	172
ALKBH2	201.7803	13.3366	188.4437	-175.1071	black	.	.	.	.	.	.	173
ZNF485	188.9556	13.3088	175.6468	-162338	black	.	.	.	.	.	.	174
RHPN1	229.0334	13.3046	215.7287	-202.4241	black	.	.	.	.	.	.	175
HMGB3P22	170.0949	13.2946	156.8003	-143.5056	black	.	.	.	.	.	.	176
ZNF749	173.3699	13.2831	160.0868	-146.8037	black	.	.	.	.	.	.	177
FARSB	192.9049	13.2483	179.6566	-166.4084	black	.	.	.	.	.	.	178
XLOC_l2_008140	185456	13.2138	172.2422	-159.0284	black	.	.	.	.	.	.	179
CXorf56	187.1306	13.2073	173.9233	-160716	black	.	.	.	.	.	.	180
CHD7	198.8902	13.2022	185688	-172.4858	black	.	.	.	.	.	.	181
TMEM231	216.3608	13.1974	203.1634	-189.9661	black	.	.	.	.	.	.	182
DPF1	233.1666	13159	220.0075	-206.8485	black	.	.	.	.	.	.	183
VASP	189.4511	13.1547	176.2963	-163.1416	black	.	.	.	.	.	.	184
LOC101929666	193.0556	13.1195	179.9361	-166.8167	black	.	.	.	.	.	.	185
ZNF518A	195.4329	13.1101	182.3228	-169.2127	black	.	.	.	.	.	.	186
THC2668347	204889	13.0922	191.7968	-178.7045	black	.	.	.	.	.	.	187
LATS1	188.0642	13.0903	174.9739	-161.8836	black	Yes	.	Yes	Yes	.	.	188
DNMT3A	171.3461	13.09	158.2561	-145.1661	black	Yes	.	Yes	.	.	.	189
XLOC_l2_000001	187.7622	13088	174.6742	-161.5862	black	.	.	.	.	.	.	190
lnc-SCP2-1	202.0078	13.0652	188.9426	-175.8774	black	.	.	.	.	.	.	191
LINC00482	186.7066	13.0614	173.6451	-160.5837	black	.	.	.	.	.	.	192
RBM12B	186439	13.0354	173.4036	-160.3682	black	.	.	.	.	.	.	193
TRNT1	178633	13.0174	165.6156	-152.5982	black	.	.	.	.	.	.	194
ENST00000507290	188.0241	12998	175.0261	-162.0282	black	.	.	.	.	.	.	195
GSE1	240.0419	12.9856	227.0564	-214.0708	black	.	.	.	.	.	.	196
lnc-SEPT7L-1	199.6108	12.9795	186.6313	-173.6518	black	.	.	.	.	.	.	197
ENST00000449941	175.7039	12.9353	162.7686	-149.8333	black	.	.	.	.	.	.	198
SOGA1	208244	12923	195321	-182.3979	black	.	.	.	.	.	.	199
DGCR5	190.8399	12.8758	177.9641	-165.0882	black	.	.	.	.	.	.	200
NAA25	231.3682	12.8335	218.5348	-205.7013	black	.	.	.	.	.	.	201
SNHG17	224.4913	12805	211.6863	-198.8813	black	.	.	.	.	.	.	202
DENR	217.5298	12.7853	204.7445	-191.9593	black	.	.	.	.	.	.	203
MC1R	169.4202	12.7793	156641	-143.8617	black	.	.	.	.	.	.	204
A_33_P3227556	177.6464	12.7638	164.8827	-152.1189	black	.	.	.	.	.	.	205
IGSF9	191.8784	12.7492	179.1293	-166.3801	black	.	.	.	.	.	.	206
GOLGA2P7	164.3754	12.7078	151.6676	-138.9598	black	.	.	.	.	.	.	207
ZNF519	181.9381	12.7077	169.2304	-156.5227	black	.	.	.	.	.	.	208
lnc-KIAA0226-3	158569	12.7021	145867	-133.1649	black	.	.	.	.	.	.	209
WDR53	173.5359	12.6998	160836	-148.1362	black	.	.	.	.	.	.	210
WISP3	188.4736	12.6794	175.7942	-163.1148	black	.	.	.	.	.	.	211
UBR5	178.2828	12.6436	165.6392	-152.9957	black	Yes	.	.	.	.	.	212
LOC101927817	207.5617	12.5842	194.9775	-182.3932	black	.	.	.	.	.	.	213
SETD8	200.7719	12.5007	188.2712	-175.7705	black	.	.	.	.	.	.	214
ZNF8	179.2274	12.4864	166741	-154.2546	black	.	.	.	.	.	.	215
ESRP2	231.8448	12.4294	219.4154	-206986	black	.	.	.	.	.	.	216
SCX	197.8839	12.4138	185.4701	-173.0563	black	.	.	.	.	.	.	217
OPA1	174.4136	12.3794	162.0342	-149.6547	black	.	.	.	.	.	.	218
C5orf22	169.6516	12.3528	157.2988	-144946	black	.	.	.	.	.	.	219
RLIM	193.8024	12.3259	181.4765	-169.1505	black	.	.	.	.	.	.	220
ENST00000444947	193.0661	12.3157	180.7504	-168.4347	black	.	.	.	.	.	.	221
lnc-FAM70A-1	179.2279	12.2457	166.9823	-154.7366	black	.	.	.	.	.	.	222
INTS8	209.4846	12.2107	197.2739	-185.0632	black	.	.	.	.	.	.	223
HMGB3P1	159.6938	12163	147.5307	-135.3677	black	.	.	.	.	.	.	224
PHF6	203.8422	12.1353	191.7069	-179.5716	black	Yes	.	.	.	.	.	225
RHPN2	160.6426	12.1349	148.5077	-136.3729	black	.	.	.	.	.	.	226
ZNF543	195109	12.1339	182.9751	-170.8412	black	.	.	.	.	.	.	227
ENST00000515822	175.6139	12.1095	163.5044	-151395	black	.	.	.	.	.	.	228
ENST00000589177	160.8394	12.0998	148.7395	-136.6397	black	.	.	.	.	.	.	229
IPO9-AS1	217.3439	12.0853	205.2586	-193.1733	black	.	.	.	.	.	.	230
SNORD49A	188.5628	12.0804	176.4824	-164402	black	.	.	.	.	.	.	231
MTMR12	171.5595	12.0235	159536	-147.5125	black	.	.	.	.	.	.	232
A_33_P3479066	211.5684	12.0223	199.5461	-187.5238	black	.	.	.	.	.	.	233
C4orf48	172.2286	11.9846	160244	-148.2594	black	.	.	.	.	.	.	234
YTHDF1	188413	11.9822	176.4307	-164.4485	black	.	.	.	.	.	.	235
lnc-KCNG3-1	171.1911	11.9277	159.2634	-147.3357	black	.	.	.	.	.	.	236
lnc-TBC1D22A-2	225.4622	11.9049	213.5573	-201.6524	black	.	.	.	.	.	.	237
DNAJB11	210.4755	11898	198.5775	-186.6795	black	.	.	.	.	.	.	238
PLAGL2	189.8552	11.8713	177.9839	-166.1126	black	.	.	.	.	.	.	239
NMD3	209.3812	11.8512	197.5299	-185.6787	black	.	.	.	.	.	.	240
FAM195A	204.2098	11.8205	192.3893	-180.5689	black	.	.	.	.	.	.	241
AK127766	170.8792	11811	159.0682	-147.2572	black	.	.	.	.	.	.	242
TM9SF4	178.3378	11811	166.5268	-154.7158	black	.	.	.	.	.	.	243
KDM2B	180.3249	11.7863	168.5386	-156.7523	black	.	.	Yes	Yes	.	.	244
CEP95	191.97	11.7714	180.1986	-168.4272	black	.	.	.	.	.	.	245
MRPS25	200.7751	11.7563	189.0188	-177.2625	black	.	.	.	.	.	.	246
lnc-C1QTNF8-4	179.8916	11748	168.1436	-156.3956	black	.	.	.	.	.	.	247
CBX5	171.4093	11.7002	159.7091	-148.0089	black	.	.	.	.	.	.	248
XLOC_l2_005874	182.3366	11.6483	170.6883	-159.04	black	.	.	.	.	.	.	249
GXYLT1P3	181028	11.6258	169.4022	-157.7763	black	.	.	.	.	.	.	250
VEGFA	197.7726	11.6257	186147	-174.5213	black	.	.	Yes	Yes	.	.	251
lnc-MYLIP-1	167.7505	11.5563	156.1942	-144.6379	black	.	.	.	.	.	.	252
RANGAP1	180386	11.5367	168.8493	-157.3126	black	.	.	.	.	.	.	253
ENST00000356068	211.9711	11.5095	200.4616	-188.9521	black	.	.	.	.	.	.	254
BRI3BP	217.5572	11.5068	206.0504	-194.5437	black	.	.	.	.	.	.	255
SENP5	161.8657	11.4331	150.4326	-138.9995	black	.	.	.	.	.	.	256
lnc-ADAR-1	200525	11.4058	189.1191	-177.7133	black	.	.	.	.	.	.	257
ODF2	177.9412	11.38	166.5612	-155.1812	black	.	.	.	.	.	.	258
ZYG11A	180.9516	11354	169.5976	-158.2436	black	.	.	.	.	.	.	259
ERN2	176.1645	11.2986	164.8659	-153.5672	black	.	.	.	.	.	.	260
lnc-TRMT2A-2	182.8125	11.2966	171.5159	-160.2194	black	.	.	.	.	.	.	261
LINC00618	161.3499	11.2887	150.0613	-138.7726	black	.	.	.	.	.	.	262
ENST00000566922	166.6457	11.2575	155.3881	-144.1306	black	.	.	.	.	.	.	263
RIF1	199.6613	11.2557	188.4056	-177.1498	black	.	.	.	.	.	.	264
BRAP	217.0337	11.2526	205.7812	-194.5286	black	.	.	.	.	.	.	265
ANKRD13B	222.0223	11.2269	210.7954	-199.5685	black	.	.	.	.	.	.	266
GUSBP10	160.2983	11.2067	149.0916	-137.8849	black	.	.	.	.	.	.	267
LOC729737	168.1469	11.1995	156.9474	-145.7479	black	.	.	.	.	.	.	268
BRD4	153.0313	11.1794	141.8519	-130.6725	black	Yes	.	Yes	Yes	.	.	269
lnc-SRGAP3-1	186.7888	11.1707	175.6182	-164.4475	black	.	.	.	.	.	.	270
APTX	180.1462	11.0916	169.0545	-157.9629	black	.	.	.	.	.	.	271
RPL32P3	177.7237	11.0718	166652	-155.5802	black	.	.	.	.	.	.	272
lnc-SMG6-1	181.9483	11.0691	170.8793	-159.8102	black	.	.	.	.	.	.	273
XLOC_l2_007835	163.4471	11.0607	152.3864	-141.3257	black	.	.	.	.	.	.	274
GOLPH3	155.3515	11.06	144.2915	-133.2315	black	.	.	Yes	Yes	.	.	275
TUG1	161.0806	11.0444	150.0362	-138.9917	black	.	.	.	.	.	.	276
A_21_P0013990	173.0166	11.0412	161.9754	-150.9341	black	.	.	.	.	.	.	277
CEP89	196.8198	11.0386	185.7811	-174.7425	black	Yes	.	.	.	.	.	278
GSK3B	183.3392	10.9983	172.3408	-161.3425	black	.	.	.	.	.	.	279
SNORD87	176.1342	10.9765	165.1577	-154.1812	black	.	.	.	.	.	.	280
lnc-SLC35A1-1	170.8417	10.9241	159.9177	-148.9936	black	.	.	.	.	.	.	281
HIST1H2AJ	200.6179	10.8594	189.7585	-178.8991	black	.	.	.	.	.	.	282
HNRNPUL1	185673	10.7676	174.9054	-164.1378	black	.	.	.	.	.	.	283
lnc-NUFIP2-1	191.1651	10.7576	180.4075	-169.6499	black	.	.	.	.	.	.	284
NCLN	174.0029	10.7489	163254	-152.5051	black	.	.	.	.	.	.	285
LRRC1	184.1191	10.7454	173.3737	-162.6283	black	.	.	.	.	.	.	286
BC066548	156.2803	10.7446	145.5357	-134.7911	black	.	.	.	.	.	.	287
XLOC_l2_006797	194143	10.7291	183.4138	-172.6847	black	.	.	.	.	.	.	288
ENST00000392363	174.3029	10714	163589	-152875	black	.	.	.	.	.	.	289
XLOC_l2_011426	181.8438	10.6701	171.1738	-160.5037	black	.	.	.	.	.	.	290
HR	174848	10.6046	164.2434	-153.6388	black	.	.	.	.	.	.	291
HOXB9	190.0466	10603	179.4436	-168.8406	black	.	.	.	.	.	.	292
ZNF324B	203403	10.5936	192.8094	-182.2157	black	.	.	.	.	.	.	293
LOC284930	166.0927	10.5754	155.5173	-144942	black	.	.	.	.	.	.	294
MT1G	160608	10.5522	150.0558	-139.5035	black	.	.	.	.	.	.	295
A_33_P3223111	202.2313	10.5365	191.6948	-181.1583	black	.	.	.	.	.	.	296
lnc-C6orf146-1	163.5506	10.5348	153.0159	-142.4811	black	.	.	.	.	.	.	297
lnc-UBE2Z-1	176.15	10.5045	165.6456	-155.1411	black	.	.	.	.	.	.	298
MAFG-AS1	202.1874	10.5031	191.6843	-181.1813	black	.	.	.	.	.	.	299
lnc-FAM75A6-1	199.7469	10.4945	189.2524	-178.7579	black	.	.	.	.	.	.	300
UTP20	165.5873	10.4896	155.0977	-144.6081	black	.	.	.	.	.	.	301
LAS1L	171.5599	10484	161.0759	-150.5918	black	.	.	.	.	.	.	302
XLOC_l2_012836	152.7455	10482	142.2634	-131.7814	black	.	.	.	.	.	.	303
LINC00310	188.3339	10.4759	177858	-167382	black	.	.	.	.	.	.	304
ENST00000449851	184.4202	10.4594	173.9608	-163.5014	black	.	.	.	.	.	.	305
ENST00000622411	158093	10.4554	147.6376	-137.1822	black	.	.	.	.	.	.	306
FAM92A1	155.3501	10.4476	144.9026	-134455	black	.	.	.	.	.	.	307
HNRNPA1	176.9365	10.4195	166517	-156.0975	black	.	.	.	.	.	.	308
DHX37	153.98	10.3542	143.6258	-133.2716	black	.	.	.	.	.	.	309
lnc-TENC1-1	163.1871	10.3328	152.8543	-142.5215	black	.	.	.	.	.	.	310
HIST1H4K	190.7827	10273	180.5097	-170.2367	black	.	.	.	.	.	.	311
PDCL3	155.6521	10.2529	145.3991	-135.1462	black	.	.	.	.	.	.	312
XLOC_l2_005737	174.5507	10239	164.3116	-154.0726	black	.	.	.	.	.	.	313
XLOC_l2_010082	166.8927	10.2142	156.6785	-146.4643	black	.	.	.	.	.	.	314
MTOR	173.1835	10.2061	162.9774	-152.7714	black	Yes	.	Yes	Yes	.	.	315
SLC38A7	168.5988	10.1958	158403	-148.2072	black	.	.	.	.	.	.	316
lnc-C12orf66-3	199.6679	10.1907	189.4771	-179.2864	black	.	.	.	.	.	.	317
GDPD2	171.0341	10.1753	160.8588	-150.6836	black	.	.	.	.	.	.	318
DNAJC11	181.0843	10.0879	170.9964	-160.9086	black	.	.	.	.	.	.	319
TTC21B	188.7222	10.0605	178.6616	-168.6011	black	.	.	.	.	.	.	320
FYTTD1	190.4858	10.0463	180.4395	-170.3932	black	.	.	.	.	.	.	321
SAMD10	202.9352	10.0412	192894	-182.8528	black	.	.	.	.	.	.	322
TAB2	191.8663	10.0369	181.8294	-171.7926	black	.	.	.	.	.	.	323
CRABP1	159962	10.0154	149.9467	-139.9313	black	.	.	.	.	.	.	324
HIST1H4J	199.9796	9.9626	190.0169	-180.0543	black	.	.	.	.	.	.	325
DKK1	194.2501	9.9503	184.2998	-174.3495	black	.	.	Yes	Yes	.	.	326
A_33_P3304182	201.7731	9.9316	191.8415	-181.9099	black	.	.	.	.	.	.	327
ZNF578	171.3311	9.8992	161432	-151.5328	black	.	.	.	.	.	.	328
SCN8A	155.7876	9874	145.9136	-136.0396	black	.	.	.	.	.	.	329
CAMKMT	185441	9.8665	175.5745	-165.7079	black	.	.	.	.	.	.	330
lnc-GIT1-1	158.7851	9.8653	148.9198	-139.0544	black	.	.	.	.	.	.	331
SNX22	160.3748	9.8187	150.5561	-140.7375	black	.	.	.	.	.	.	332
ENST00000442128	156.9091	9.8145	147.0946	-137.2801	black	.	.	.	.	.	.	333
FBXO27	161.3207	9.7842	151.5365	-141.7524	black	.	.	.	.	.	.	334
NFYA	165.7285	9.7813	155.9473	-146166	black	.	.	.	.	.	.	335
AK294208	181.9955	9.7476	172.2479	-162.5004	black	.	.	.	.	.	.	336
PGAP1	145.5482	9.7351	135.8131	-126078	black	.	.	.	.	.	.	337
TTTY16	184.7957	9.6966	175.0991	-165.4025	black	.	.	.	.	.	.	338
LOC727751	162.9093	9.6384	153.2709	-143.6325	black	.	.	.	.	.	.	339
ENST00000506459	192965	9.6349	183.3301	-173.6952	black	.	.	.	.	.	.	340
NIFK-AS1	167.1158	9.6119	157.5038	-147.8919	black	.	.	.	.	.	.	341
AB385295	184.4898	9.6024	174.8873	-165.2849	black	.	.	.	.	.	.	342
lnc-PHLPP2-1	177.4423	9.6011	167.8412	-158.24	black	.	.	.	.	.	.	343
lnc-ADSS-2	175.8759	9.5763	166.2996	-156.7233	black	.	.	.	.	.	.	344
ENST00000433260	163.9601	9.5664	154.3937	-144.8273	black	.	.	.	.	.	.	345
EFCAB10	173.8164	9.5563	164.2601	-154.7038	black	.	.	.	.	.	.	346
LINS	171.7998	9.4831	162.3168	-152.8337	black	.	.	.	.	.	.	347
DNAJC21	184.7153	9.4713	175.2439	-165.7726	black	.	.	.	.	.	.	348
ANKRD23	173.9636	9.45	164.5135	-155.0635	black	.	.	.	.	.	.	349
PLXNA3	185.5159	9.4456	176.0703	-166.6247	black	.	.	.	.	.	.	350
IPPK	175.0319	9.4293	165.6027	-156.1734	black	.	.	.	.	.	.	351
ENST00000488019	160.4304	9.4276	151.0028	-141.5752	black	.	.	.	.	.	.	352
HIST2H2BA	158.7	9.3917	149.3083	-139.9166	black	.	.	.	.	.	.	353
LHX1	165801	9.3889	156.4121	-147.0232	black	.	.	.	.	.	.	354
LOC101927762	153395	9.3879	144.0071	-134.6192	black	.	.	.	.	.	.	355
NDUFS1	175.8332	9.3777	166.4555	-157.0777	black	.	.	.	.	.	.	356
lnc-VKORC1L1-2	190.6532	9.3426	181.3105	-171.9679	black	.	.	.	.	.	.	357
lnc-POU5F1B-3	222.3957	9.3417	213.0541	-203.7124	black	.	.	.	.	.	.	358
FAM27B	168.2451	9.3416	158.9035	-149.5619	black	.	.	.	.	.	.	359
TTL	152.2387	9282	142.9567	-133.6747	black	.	.	.	.	.	.	360
EGLN1	181.2879	9.2567	172.0312	-162.7745	black	.	.	Yes	Yes	.	.	361
ENST00000595476	160.4245	9.2184	151.2061	-141.9878	black	.	.	.	.	.	.	362
FAM122B	162.3613	9.1874	153.1739	-143.9866	black	.	.	.	.	.	.	363
lnc-LRP5-1	197.8023	9123	188.6793	-179.5563	black	.	.	.	.	.	.	364
LOC100506253	187.6644	9.0342	178.6301	-169.5959	black	.	.	.	.	.	.	365
ENST00000561761	176.7552	9.0271	167.7281	-158701	black	.	.	.	.	.	.	366
YJEFN3	167.8358	9.0251	158.8106	-149.7855	black	.	.	.	.	.	.	367
lnc-ASAP2-5	176.2909	9.0128	167.2781	-158.2653	black	.	.	.	.	.	.	368
FAM25C	167.7803	8987	158.7933	-149.8063	black	.	.	.	.	.	.	369
HSPB9	182.5333	8934	173.5994	-164.6654	black	.	.	.	.	.	.	370
SEC61A2	175.7632	8.9291	166.8341	-157.9049	black	.	.	.	.	.	.	371
METAP1D	147.3855	8.8624	138.5231	-129.6607	black	.	.	.	.	.	.	372
lnc-USP28-1	182.3641	8.7717	173.5924	-164.8208	black	.	.	.	.	.	.	373
IL27	202449	8.7707	193.6783	-184.9075	black	.	.	.	.	.	.	374
DCAF12	155.8384	8.7659	147.0725	-138.3067	black	.	.	.	.	.	.	375
GPR56	170.1519	8.6869	161465	-152.7781	black	.	.	.	.	.	.	376
ENST00000601814	142.8407	8.6639	134.1768	-125.5129	black	.	.	.	.	.	.	377
ENST00000437494	196.3076	8.6158	187.6918	-179.0759	black	.	.	.	.	.	.	378
TTI1	183.2335	8.6115	174.6221	-166.0106	black	.	.	.	.	.	.	379
ENST00000565668	145117	8.5913	136.5257	-127.9344	black	.	.	.	.	.	.	380
ENST00000566858	156.2739	8.5911	147.6828	-139.0917	black	.	.	.	.	.	.	381
HMGB3	143778	8.5675	135.2104	-126.6429	black	.	.	.	.	.	.	382
ENST00000541888	158.2047	8.4894	149.7153	-141.2258	black	.	.	.	.	.	.	383
PRDM15	158852	8459	150393	-141934	black	.	.	.	.	.	.	384
PPP1R1B	177.9691	8.4465	169.5227	-161.0762	black	.	.	Yes	Yes	.	.	385
BCLAF1	162.7444	8.4213	154323	-145.9017	black	.	.	.	.	.	.	386
TMEM39A	162.5089	8.3942	154.1147	-145.7205	black	.	.	.	.	.	.	387
COL11A2	136.0103	8367	127.6433	-119.2763	black	.	.	.	.	.	.	388
FBXL4	164.0451	8.3586	155.6865	-147.3279	black	.	.	.	.	.	.	389
ENST00000447086	165.1884	8.3243	156.8641	-148.5398	black	.	.	.	.	.	.	390
ENST00000437648	149.2342	8.2901	140.9441	-132654	black	.	.	.	.	.	.	391
SNORA51	170.3114	8.2868	162.0246	-153.7378	black	.	.	.	.	.	.	392
ENST00000603033	151.3644	8.2706	143.0938	-134.8232	black	.	.	.	.	.	.	393
lnc-WDR4-1	196.0268	8.2408	187.7861	-179.5453	black	.	.	.	.	.	.	394
PRKXP1	166.9609	8.2349	158726	-150.4911	black	.	.	.	.	.	.	395
MARK2	182.3239	8.1901	174.1338	-165.9437	black	.	.	Yes	Yes	.	.	396
THC2549044	176.1922	8.1791	168.0132	-159.8341	black	.	.	.	.	.	.	397
EXOSC3	142.2847	8.1747	134.1101	-125.9354	black	.	.	.	.	.	.	398
LOC619427	155.8613	8.1631	147.6982	-139535	black	.	.	.	.	.	.	399
RBM15	157.1812	8.1349	149.0463	-140.9114	black	Yes	.	.	.	.	.	400
HOXB13	174.1268	8.1104	166.0163	-157.9059	black	.	.	.	.	.	.	401
lnc-TMX3-1	157.0609	8.0941	148.9668	-140.8727	black	.	.	.	.	.	.	402
GPC2	162293	8.0873	154.2057	-146.1184	black	.	.	.	.	.	.	403
KREMEN2	165.6054	8.0338	157.5716	-149.5378	black	.	.	.	.	.	.	404
LINC01468	165.5279	7.9958	157.5321	-149.5363	black	.	.	.	.	.	.	405
LZTS3	150841	7989	142.8519	-134.8629	black	.	.	.	.	.	.	406
AGXT	153.8577	7.9863	145.8714	-137.8851	black	.	.	.	.	.	.	407
C5orf66-AS1	188.5868	7.9762	180.6106	-172.6344	black	.	.	.	.	.	.	408
PDIA2	161.8534	7.9584	153895	-145.9365	black	.	.	.	.	.	.	409
ENST00000437410	188.3077	7.9012	180.4065	-172.5053	black	.	.	.	.	.	.	410
ZNF317	154.6694	7.8908	146.7786	-138.8878	black	.	.	.	.	.	.	411
MAPK14	160.9611	7.8883	153.0728	-145.1845	black	.	.	Yes	Yes	.	.	412
VWDE	140.3544	7.8351	132.5193	-124.6842	black	.	.	.	.	.	.	413
RNU12	160.4113	7.8271	152.5842	-144.7571	black	.	.	.	.	.	.	414
ENST00000419160	172.03	7.8067	164.2233	-156.4165	black	.	.	.	.	.	.	415
lnc-PREX1-3	166803	7.8027	159.0003	-151.1976	black	.	.	.	.	.	.	416
lnc-FKBP3-1	150.7031	7.7913	142.9119	-135.1206	black	.	.	.	.	.	.	417
CPSF6	153.7199	7.7807	145.9393	-138.1586	black	.	.	.	.	.	.	418
FOXD4	146.6012	7.7714	138.8298	-131.0584	black	.	.	.	.	.	.	419
lnc-SERAC1-2	169.2743	7.7639	161.5104	-153.7465	black	.	.	.	.	.	.	420
MCMDC2	148.7621	7.7614	141.0007	-133.2393	black	.	.	.	.	.	.	421
NUDT19	148276	7.7318	140.5443	-132.8125	black	.	.	.	.	.	.	422
TAF13	189.0233	7.6802	181343	-173.6628	black	.	.	.	.	.	.	423
WSB2	158.5155	7.6541	150.8614	-143.2073	black	.	.	.	.	.	.	424
EPO	147.3507	7.63	139.7207	-132.0906	black	.	.	Yes	Yes	.	.	425
FAM157A	140.7106	7.6187	133092	-125.4733	black	.	.	.	.	.	.	426
METTL8	166.8078	7615	159.1929	-151.5779	black	.	.	.	.	.	.	427
C1orf52	155.0521	7557	147.4951	-139.9381	black	.	.	.	.	.	.	428
OBP2A	148.4615	7.5383	140.9232	-133.3849	black	.	.	.	.	.	.	429
DENND1A	142.9343	7.5153	135.4191	-127.9038	black	.	.	.	.	.	.	430
PITX1	198.4256	7.4973	190.9283	-183431	black	.	.	.	.	.	.	431
SLC35F5	182.5661	7.4824	175.0836	-167.6012	black	.	.	.	.	.	.	432
LOC102723471	155.4667	7472	147.9947	-140.5228	black	.	.	.	.	.	.	433
LAD1	173.97	7.4657	166.5043	-159.0386	black	.	.	.	.	.	.	434
DDX39B	166.8889	7.4615	159.4274	-151.9659	black	.	.	.	.	.	.	435
HERC2P10	156.7818	7.4277	149.3542	-141.9265	black	.	.	.	.	.	.	436
CAPN15	151.6017	7.4034	144.1983	-136795	black	.	.	.	.	.	.	437
ENST00000551940	177.4311	7.3824	170.0487	-162.6662	black	.	.	.	.	.	.	438
EXPH5	175.1763	7.2816	167.8947	-160.6132	black	.	.	.	.	.	.	439
lnc-PLAU-1	148468	7258	141.21	-133952	black	.	.	.	.	.	.	440
AK057067	149.2665	7239	142.0275	-134.7884	black	.	.	.	.	.	.	441
CGREF1	153.9569	7.1935	146.7634	-139.5698	black	.	.	.	.	.	.	442
CEBPZOS	155.4416	7.1549	148.2867	-141.1318	black	.	.	.	.	.	.	443
LINC01146	181.5747	7.1386	174.4361	-167.2975	black	.	.	.	.	.	.	444
ENST00000608606	156.4357	7.1334	149.3023	-142.1689	black	.	.	.	.	.	.	445
SARS2	147381	7.1258	140.2552	-133.1294	black	.	.	.	.	.	.	446
THOC6	161.8044	7.1235	154.6809	-147.5574	black	.	.	.	.	.	.	447
ENST00000457863	151.2744	7.1107	144.1638	-137.0531	black	.	.	.	.	.	.	448
ENST00000454253	157419	7.1074	150.3117	-143.2043	black	.	.	.	.	.	.	449
HN1L	165.8067	7.0644	158.7423	-151678	black	.	.	.	.	.	.	450
OBP2B	168.0432	7.0581	160.9851	-153.9269	black	.	.	.	.	.	.	451
ENST00000515614	169.8395	7.0545	162.7849	-155.7304	black	.	.	.	.	.	.	452
CLEC16A	172.6259	7041	165585	-158544	black	.	.	.	.	.	.	453
FLRT1	171721	7.0179	164.7031	-157.6852	black	.	.	.	.	.	.	454
ENST00000562040	176.8517	7.0076	169844	-162.8364	black	.	.	.	.	.	.	455
lnc-VN1R1-1	153.9415	7.0053	146.9363	-139931	black	.	.	.	.	.	.	456
A_33_P3418571	160.3697	6.9815	153.3882	-146.4067	black	.	.	.	.	.	.	457
lnc-XRN1-1	128.3096	6.9766	121.3331	-114.3565	black	.	.	.	.	.	.	458
LOC102724629	143.7964	6953	136.8433	-129.8903	black	.	.	.	.	.	.	459
ACBD6	184.5481	6.9341	177614	-170.68	black	.	.	.	.	.	.	460
RBM28	140.9353	6.9072	134.0281	-127.1209	black	.	.	.	.	.	.	461
NPW	148.8547	6.8796	141.9752	-135.0956	black	.	.	.	.	.	.	462
MYO10	191.9483	6.8503	185098	-178.2478	black	.	.	.	.	.	.	463
ENTPD1-AS1	178.2722	6.8482	171.4239	-164.5757	black	.	.	.	.	.	.	464
MROH3P	174.3047	6.8225	167.4822	-160.6596	black	.	.	.	.	.	.	465
GRM7-AS3	142.22	6.8084	135.4115	-128.6031	black	.	.	.	.	.	.	466
TEX2	174.5277	6.7796	167748	-160.9684	black	.	.	.	.	.	.	467
PIK3CB	152.0578	6.7275	145.3303	-138.6027	black	Yes	.	.	.	.	.	468
PRKAR2A	176399	6.7037	169.6953	-162.9917	black	.	.	.	.	.	.	469
RASGEF1A	137.1922	6703	130.4893	-123.7863	black	.	.	.	.	.	.	470
LOC100288162	149.7726	6682	143.0907	-136.4087	black	.	.	.	.	.	.	471
lnc-TSSK6-1	146.0636	6.6342	139.4294	-132.7951	black	.	.	.	.	.	.	472
LOC102723672	136.5854	6.6307	129.9547	-123324	black	.	.	.	.	.	.	473
LOC100130429	135.8628	6.6121	129.2506	-122.6385	black	.	.	.	.	.	.	474
EP400NL	155.4236	6611	148.8126	-142.2015	black	.	.	.	.	.	.	475
BREA2	152.1696	6.6004	145.5692	-138.9688	black	.	.	.	.	.	.	476
DKFZP564C152	136.8559	6.5974	130.2585	-123661	black	.	.	.	.	.	.	477
MRPL55	154.1923	6.5658	147.6265	-141.0607	black	.	.	.	.	.	.	478
STT3B	177.4987	6.5463	170.9524	-164.4061	black	.	.	.	.	.	.	479
LURAP1L-AS1	141.4493	6.5415	134.9078	-128.3663	black	.	.	.	.	.	.	480
PAQR6	163.3247	6.4671	156.8576	-150.3904	black	.	.	.	.	.	.	481
TMOD2	151.8912	6.4587	145.4325	-138.9738	black	.	.	.	.	.	.	482
ENST00000537961	155.4665	6451	149.0155	-142.5645	black	.	.	.	.	.	.	483
THC2571723	162.3922	6405	155.9872	-149.5821	black	.	.	.	.	.	.	484
LINC01574	142.1357	6.3737	135762	-129.3883	black	.	.	.	.	.	.	485
LOC100506753	165.2004	6.3158	158.8847	-152.5689	black	.	.	.	.	.	.	486
MED1	146.8414	6.3121	140.5292	-134.2171	black	.	.	.	.	Yes	.	487
MAN1A2	182872	6.3057	176.5662	-170.2605	black	.	.	.	.	.	.	488
KLK9	148751	6.2867	142.4644	-136.1777	black	.	.	.	.	.	.	489
SLC2A4RG	175.0658	6.2533	168.8126	-162.5593	black	.	.	.	.	.	.	490
SLC5A6	189.4225	6.2416	183.1809	-176.9393	black	.	.	.	.	.	.	491
LMBR1	166.1253	6.2369	159.8884	-153.6515	black	.	.	.	.	.	.	492
HEATR3	150.1791	6.2207	143.9583	-137.7376	black	.	.	.	.	.	.	493
THUMPD3-AS1	149.2159	6.0754	143.1405	-137065	black	.	.	.	.	.	.	494
TPH2	144.6467	5.9197	138727	-132.8073	black	.	.	.	.	.	.	495
HNRNPA3	154.2833	5.9025	148.3808	-142.4782	black	.	.	.	.	.	.	496
CU678159	158.9696	5.8924	153.0772	-147.1848	black	.	.	.	.	.	.	497
HAPLN1	173.7685	5842	167.9265	-162.0844	black	.	.	.	.	.	.	498
lnc-C7orf11-2	137.8716	5.8206	132051	-126.2304	black	.	.	.	.	.	.	499
UBL4A	160811	5.7758	155.0352	-149.2595	black	.	.	.	.	.	.	500
ENST00000423193	166.3651	5.7528	160.6123	-154.8595	black	.	.	.	.	.	.	501
DARS	182.9406	5.7069	177.2337	-171.5268	black	.	.	.	.	.	.	502
LINC01061	145.3583	5689	139.6693	-133.9802	black	.	.	.	.	.	.	503
LOC283387	162919	5.5763	157.3427	-151.7665	black	.	.	.	.	.	.	504
RTEL1	175.0424	5.4487	169.5937	-164.1451	black	.	.	.	.	.	.	505
STAG1	151.0713	5.3711	145.7002	-140.3291	black	Yes	.	.	.	.	.	506
DDX18	169.4372	5.3377	164.0995	-158.7618	black	.	.	.	.	.	.	507
PPP4R2	159565	5.1927	154.3724	-149.1797	black	.	.	.	.	.	.	508
SMU1	146.8481	5.0762	141772	-136.6958	black	.	.	.	.	.	.	509
ENST00000426166	153.9161	4.5884	149.3277	-144.7393	black	.	.	.	.	.	.	510
MANF	174.0732	4.3645	169.7087	-165.3442	black	.	.	.	.	.	.	511
ENST00000581541	149.8074	3.2165	146.5909	-143.3744	black	.	.	.	.	.	.	512
CKAP2L	427.7177	237.8804	189.8373	48043	blue	.	.	.	.	.	.	1
MCM10	416.5867	235.2584	181.3283	53.9302	blue	.	.	.	.	.	.	2
POLQ	404.2743	229.9008	174.3734	55.5274	blue	Yes	Yes	.	.	.	.	3
CDCA8	386.2155	221.4021	164.8134	56.5888	blue	.	.	.	.	.	.	4
BUB1	395.0481	221.2951	173753	47.5422	blue	.	.	.	.	.	.	5
SKA1	411.6647	220.8641	190.8006	30.0635	blue	.	.	.	.	.	.	6
KIF4A	393437	218.3582	175.0788	43.2794	blue	.	.	Yes	Yes	.	.	7
FBXO5	405.3064	218.2832	187.0232	31.26	blue	.	.	.	.	.	.	8
KIF2C	391.5608	215.6978	175.8629	39.8349	blue	.	.	.	.	.	.	9
DEPDC1	390.81	214.6863	176.1237	38.5626	blue	.	.	.	.	.	.	10
DSCC1	384.2294	213.4085	170.8209	42.5876	blue	.	.	.	.	.	.	11
CDC25A	407.5954	212.8258	194.7696	18.0562	blue	.	.	Yes	Yes	.	.	12
TPX2	379.6208	211.7449	167.8759	43869	blue	.	.	.	.	.	.	13
PRC1	369.7535	211.0024	158.7511	52.2514	blue	.	.	.	.	.	.	14
CEP55	378.0039	209.5753	168.4287	41.1466	blue	.	.	.	.	.	.	15
RACGAP1	378.1738	207.7016	170.4722	37.2294	blue	.	.	.	.	.	.	16
SPC24	400.06	207.2649	192.7951	14.4698	blue	.	.	.	.	.	.	17
CCNA2	382.4997	204.8593	177.6404	27.2189	blue	.	.	.	.	.	.	18
CENPE	380.3468	204.4781	175.8687	28.6094	blue	.	.	.	.	.	.	19
CCNB2P1	386.7215	203.7056	183.0159	20.6897	blue	.	.	.	.	.	.	20
KIF11	373.4227	203.4918	169.9308	33561	blue	.	.	.	.	.	.	21
MTFR2	374.1641	202.7689	171.3951	31.3738	blue	.	.	.	.	.	.	22
RAD51AP1	383.1093	202.3349	180.7744	21.5605	blue	.	.	.	.	.	.	23
CENPA	364.9727	201.5314	163.4413	38.0901	blue	.	.	.	.	.	.	24
UBE2T	361.0863	199.9686	161.1177	38851	blue	.	.	.	.	.	.	25
CHEK1	384.5835	199.9501	184.6334	15.3167	blue	.	.	Yes	Yes	.	.	26
TTK	375.3159	199.8578	175458	24.3998	blue	.	.	.	.	.	.	27
CCNB2	366.6223	199.8559	166.7664	33.0895	blue	.	.	.	.	.	.	28
RAD54L	361764	199677	162087	37.5899	blue	.	.	.	.	.	.	29
CDC20	377.6292	199.3954	178.2338	21.1615	blue	.	.	Yes	Yes	.	.	30
STIL	394.7487	198.9931	195.7556	3.2375	blue	Yes	.	.	.	.	.	31
FOXM1	369.4667	197.8062	171.6604	26.1458	blue	.	.	Yes	Yes	.	.	32
KIF18A	376.6266	197.7219	178.9047	18.8172	blue	.	.	.	.	.	.	33
BUB1B	359.9548	197.4138	162.5409	34.8729	blue	Yes	.	.	.	.	.	34
CENPI	367489	196.2721	171217	25.0551	blue	.	.	.	.	.	.	35
ASPM	363294	195095	168.1989	26.8961	blue	.	.	.	.	Yes	.	36
PTTG3P	395.7221	194998	200.7241	-5.7261	blue	.	.	.	.	.	.	37
KIF20A	358.4376	193.8734	164.5643	29.3091	blue	.	.	.	.	.	.	38
HJURP	355.3109	193.4188	161892	31.5268	blue	.	.	.	.	.	.	39
MYBL2	376.8096	191081	185.7286	5.3525	blue	.	.	Yes	Yes	.	.	40
FAM72A	365.7227	190.9665	174.7562	16.2103	blue	.	.	.	.	.	.	41
TICRR	351.6628	190.8142	160.8486	29.9656	blue	.	.	.	.	.	.	42
GINS1	352.4601	190.3573	162.1029	28.2544	blue	.	.	.	.	.	.	43
FAM83D	369.0459	190.1495	178.8964	11.2531	blue	.	.	Yes	Yes	.	.	44
CDT1	370.4029	190.0252	180.3777	9.6476	blue	.	.	.	.	.	.	45
FAM72D	355.3261	189.4365	165.8896	23.5469	blue	.	.	.	.	.	.	46
RAD51	366721	188.3779	178.3431	10.0348	blue	.	.	Yes	Yes	.	.	47
MCM2	403.6559	188312	215.3439	-27032	blue	.	.	.	.	.	.	48
PTTG1	357.7826	187.5959	170.1867	17.4092	blue	.	.	Yes	Yes	.	.	49
ORC1	401.6745	187.3889	214.2856	-26.8967	blue	.	.	.	.	.	.	50
KIFC1	342.9978	187.0324	155.9654	31067	blue	.	.	.	.	.	.	51
NCAPGP2	378834	186.9166	191.9175	-5.0009	blue	.	.	.	.	.	.	52
RACGAP1P	355.5975	185.9616	169.6359	16.3257	blue	.	.	.	.	.	.	53
TCF19	363.1058	185.9568	177149	8.8078	blue	.	.	.	.	.	.	54
BIRC5	345725	185.2365	160.4885	24.7481	blue	.	.	Yes	Yes	.	.	55
FAM64A	398.6397	185.1666	213.4731	-28.3065	blue	.	.	.	.	.	.	56
ORC6	364.6931	184.2992	180.3939	3.9053	blue	.	.	.	.	.	.	57
NCAPG	360.9879	184.2642	176.7237	7.5404	blue	.	.	.	.	.	.	58
SPC25	362.6704	184.1361	178.5343	5.6019	blue	.	.	.	.	.	.	59
NDC80	365.9978	183876	182.1218	1.7541	blue	.	.	.	.	.	.	60
CDK1	351467	183.8405	167.6265	16214	blue	.	.	Yes	Yes	.	.	61
PARPBP	345.5208	183.6665	161.8543	21.8122	blue	.	.	.	.	.	.	62
CDC45	340172	183.6254	156.5466	27.0788	blue	.	.	.	.	.	.	63
FANCA	364.0286	182.8194	181.2091	1.6103	blue	Yes	.	.	.	.	.	64
CDC25C	358.0112	182.5283	175.4829	7.0454	blue	.	.	.	.	.	.	65
CCNE2	349.6953	182.3344	167.3609	14.9735	blue	.	.	.	.	.	.	66
MKI67	326.7932	181.2945	145.4987	35.7958	blue	.	.	.	.	.	.	67
ESPL1	346.6776	180.6663	166.0113	14.6549	blue	.	.	.	.	.	.	68
UBE2S	343.5554	180.1365	163.4189	16.7177	blue	.	.	.	.	.	.	69
PLK4	347787	178.2983	169.4888	8.8095	blue	.	.	.	.	.	.	70
GSG2	333.7253	177.8524	155873	21.9794	blue	.	.	.	.	.	.	71
KIF15	358.6285	177.7278	180.9007	-3.1728	blue	.	.	.	.	.	.	72
NUSAP1	336.6871	176.7565	159.9306	16826	blue	.	.	.	.	.	.	73
GTSE1	332.8876	176.6854	156.2022	20.4832	blue	.	.	.	.	.	.	74
CCNB1	341.8469	176.6474	165.1995	11.4479	blue	.	.	.	.	.	.	75
GMPS	360.7416	176.3041	184.4375	-8.1334	blue	Yes	.	.	.	.	.	76
KPNA2	339.6339	176.0044	163.6296	12.3748	blue	.	.	.	.	.	.	77
MCM6	361.3828	175.6665	185.7163	-10.0498	blue	.	.	.	.	.	.	78
NUF2	339.9764	173.5774	166.3989	7.1785	blue	.	.	.	.	.	.	79
PRR11	345721	173.3124	172.4086	0.9039	blue	.	.	Yes	.	.	.	80
SPDL1	344911	173.0614	171.8496	1.2117	blue	.	.	.	.	.	.	81
ARHGAP11A	334.5159	172.6458	161.8701	10.7757	blue	.	.	.	.	.	.	82
SGOL1	338.1627	172.0307	166132	5.8987	blue	.	.	.	.	.	.	83
TYMS	347.0147	171.7612	175.2535	-3.4923	blue	.	.	.	.	.	.	84
DDIAS	354.2145	171.2971	182.9173	-11.6202	blue	.	.	.	.	.	.	85
EXO1	323.4293	171.1126	152.3167	18.7959	blue	.	.	.	.	.	.	86
NCAPG2	337.8061	171.0781	166.7281	4.35	blue	.	.	.	.	.	.	87
LRP8	340556	170.28	170276	0.0041	blue	.	.	.	.	.	.	88
MELK	325.6242	169.5281	156.0961	13432	blue	.	.	Yes	Yes	.	.	89
HIST1H3F	335.3011	169.2621	166039	3.2231	blue	.	.	.	.	.	.	90
ENST00000552481	334.7125	168.9715	165741	3.2305	blue	.	.	.	.	.	.	91
E2F1	315.8535	167.9825	147871	20.1115	blue	.	.	Yes	Yes	.	.	92
ECT2	328.2401	167.8235	160.4166	7.4068	blue	.	.	Yes	.	.	.	93
HIST1H2AG	338.9897	167.4978	171.4919	-3994	blue	.	.	.	.	.	.	94
CKS2	324.7101	167.3887	157.3214	10.0673	blue	.	.	.	.	.	.	95
LMNB1	335.8434	167.3886	168.4548	-1.0662	blue	.	.	.	.	.	.	96
TROAP	345.2414	167.0538	178.1876	-11.1338	blue	.	.	.	.	.	.	97
A_33_P3333187	329.5667	167.0458	162.5209	4.5249	blue	.	.	.	.	.	.	98
RNASEH2A	325.4732	166.9325	158.5406	8.3919	blue	.	.	.	.	.	.	99
DLGAP5	342.5938	166.8613	175.7325	-8.8713	blue	.	.	Yes	Yes	.	.	100
ESCO2	363.4546	166.8545	196.6001	-29.7456	blue	.	.	.	.	.	.	101
ZNF367	329234	164.7389	164495	0.2439	blue	.	.	.	.	.	.	102
INCENP	328.4008	164.5012	163.8997	0.6015	blue	.	.	.	.	.	.	103
LMNB2	323712	164.0268	159.6852	4.3417	blue	.	.	.	.	.	.	104
XLOC_l2_009278	340.5828	163.9674	176.6155	-12.6481	blue	.	.	.	.	.	.	105
MND1	331.1403	163818	167.3223	-3.5043	blue	.	.	.	.	.	.	106
UHRF1	329.3809	163766	165615	-1849	blue	.	.	Yes	Yes	.	.	107
CENPN	326.4947	163.4951	162.9997	0.4954	blue	.	.	.	.	.	.	108
CHEK2	327.0669	163.0178	164049	-1.0312	blue	Yes	Yes	.	.	.	.	109
KIF14	329.9819	162.9382	167.0437	-4.1055	blue	.	.	Yes	Yes	Yes	.	110
TRIP13	313.9548	162.4756	151.4792	10.9964	blue	.	.	.	.	.	.	111
CENPM	332.2033	161.8119	170.3915	-8.5796	blue	.	.	.	.	.	.	112
LINC00634	331414	161.4879	169.9261	-8.4382	blue	.	.	.	.	.	.	113
DEPDC1B	353.0195	161.2273	191.7922	-30.5648	blue	.	.	.	.	.	.	114
HMMR	341.5065	160.9868	180.5196	-19.5328	blue	.	.	Yes	Yes	.	.	115
ERCC6L	326.6089	160.7817	165.8272	-5.0455	blue	.	.	.	.	.	.	116
H2AFX	317.3575	160.5575	156.8	3.7575	blue	.	.	.	.	.	.	117
ENST00000458353	338.5209	159.8953	178.6256	-18.7303	blue	.	.	.	.	.	.	118
UBE2C	314.4427	159.7681	154.6747	5.0934	blue	.	.	Yes	Yes	.	.	119
SKA3	311.0311	159.7295	151.3016	8.4279	blue	.	.	.	.	.	.	120
ZWINT	342.8407	159.4143	183.4264	-24.0121	blue	.	.	.	.	.	.	121
CMC2	336.5768	159243	177.3338	-18.0909	blue	.	.	.	.	.	.	122
PTTG2	326.5378	158.5483	167.9895	-9.4413	blue	.	.	.	.	Yes	.	123
SHCBP1	343.6418	158.4475	185.1943	-26.7467	blue	.	.	.	.	.	.	124
CDCA3	315.9339	158.3973	157.5366	0.8607	blue	.	.	.	.	.	.	125
ASF1B	364.1042	158.3874	205.7169	-47.3295	blue	.	.	.	.	.	.	126
CCDC138	331.4607	157.67	173.7907	-16.1207	blue	.	.	.	.	.	.	127
KIF20B	339138	157.1611	181.9769	-24.8158	blue	.	.	.	.	.	.	128
HIST1H2AL	319.5024	157.1383	162364	-5.2257	blue	.	.	.	.	.	.	129
lnc-C15orf42-1	317.9417	156.7669	161.1748	-4408	blue	.	.	.	.	.	.	130
OIP5	343.0356	156.6128	186.4228	-29.8099	blue	.	.	.	.	.	.	131
NUDCD1	360566	156.2952	204.2709	-47.9757	blue	.	.	.	.	.	.	132
E2F8	324.2244	156.2039	168.0205	-11.8166	blue	.	.	.	.	.	.	133
HIST1H4A	321.4585	155.5051	165.9535	-10.4484	blue	.	.	.	.	.	.	134
SMC4	319.0641	155.2679	163.7962	-8.5283	blue	.	.	.	.	.	.	135
BLM	333.3404	155.2677	178.0728	-22.8051	blue	Yes	.	.	.	.	.	136
GAS2L3	305.6134	154.3213	151292	3.0293	blue	.	.	.	.	.	.	137
KIF23	288.8581	153.9722	134.8859	19.0864	blue	.	.	.	.	.	.	138
DCLRE1B	349.5439	153.4464	196.0976	-42.6512	blue	.	.	.	.	.	.	139
RRM2	386.6206	153.2659	233.3547	-80.0889	blue	.	.	.	.	.	.	140
CENPO	306.6449	152.8959	153749	-0.8531	blue	.	.	.	.	.	.	141
ENST00000388967	310.6475	152.46	158.1876	-5.7276	blue	.	.	.	.	.	.	142
NEK2	326.6097	152.3208	174.2889	-21.9681	blue	.	.	.	.	.	.	143
MAD2L1	314.9413	152153	162.7883	-10.6353	blue	.	.	.	.	.	.	144
TUBA1C	375.3128	151.8445	223.4683	-71.6238	blue	.	.	.	.	.	.	145
XLOC_l2_015738	361.1149	151.6616	209.4533	-57.7917	blue	.	.	.	.	.	.	146
FANCI	322.2659	151.1302	171.1358	-20.0056	blue	.	.	.	.	.	.	147
RANBP1	308.2919	151.0363	157.2555	-6.2192	blue	.	.	.	.	.	.	148
ENST00000456671	326.8653	150.6078	176.2575	-25.6496	blue	.	.	.	.	.	.	149
IMPA2	352.4466	150.4114	202.0352	-51.6239	blue	.	.	.	.	Yes	.	150
SASS6	393.2264	150.4044	242822	-92.4176	blue	.	.	.	.	.	.	151
HIST1H3H	319.6277	150.1266	169.5011	-19.3744	blue	.	.	.	.	.	.	152
FAM111B	339.4664	149.8386	189.6278	-39.7892	blue	.	.	.	.	.	.	153
ANLN	312.7139	149695	163.0189	-13.3239	blue	.	.	.	.	.	.	154
EMC8	304.7057	149.2094	155.4963	-6.2869	blue	.	.	.	.	.	.	155
WDR76	361.6382	148.8551	212.7831	-63928	blue	.	.	.	.	.	.	156
HN1	317.6466	148663	168.9835	-20.3205	blue	.	.	.	.	.	.	157
HSPD1	312.7735	147.5284	165.2451	-17.7167	blue	.	.	.	.	.	.	158
BOLA3	313.6415	146.9139	166.7275	-19.8136	blue	.	.	.	.	.	.	159
DTL	309.5748	146.8826	162.6922	-15.8096	blue	.	.	Yes	Yes	.	.	160
HIST1H3D	307.3872	146.7722	160.6151	-13.8429	blue	.	.	.	.	.	.	161
DNAJC9	309.2173	146.6037	162.6136	-16.0099	blue	.	.	.	.	.	.	162
E2F2	303.7374	146.3745	157.3629	-10.9884	blue	.	.	.	.	.	.	163
FAM91A1	309.0407	146.2401	162.8006	-16.5606	blue	.	.	.	.	.	.	164
HMCES	357.3045	145.8473	211.4572	-65.6099	blue	.	.	.	.	.	.	165
TOP2A	342.5719	145.3627	197.2093	-51.8466	blue	.	.	.	.	.	.	166
XPO5	307.0044	145.2956	161.7088	-16.4133	blue	.	.	.	.	.	.	167
NUTF2	303.2999	144.5443	158.7555	-14.2112	blue	.	.	.	.	.	.	168
KNSTRN	297.7748	144.5297	153.2452	-8.7155	blue	Yes	.	.	.	.	.	169
PRIM2	315.9461	144.3245	171.6217	-27.2972	blue	.	.	.	.	.	.	170
E2F7	333.5359	144.2403	189.2956	-45.0553	blue	.	.	.	.	.	.	171
CENPF	300.0828	144.1101	155.9728	-11.8627	blue	.	.	.	.	.	.	172
PBK	293.9692	143715	150.2542	-6.5392	blue	.	.	Yes	Yes	.	.	173
KIAA0101	345.2945	143.6608	201.6337	-57.9729	blue	.	.	.	.	.	.	174
CDC7	305.3814	143.1431	162.2383	-19.0952	blue	.	.	.	.	.	.	175
PCNA	315.4596	142.7694	172.6902	-29.9209	blue	.	.	Yes	Yes	.	.	176
HIST1H2AM	306.4472	142.6795	163.7677	-21.0882	blue	.	.	.	.	.	.	177
CENPW	313862	142.37	171492	-29.1219	blue	.	.	.	.	.	.	178
ZNF695	302768	142268	160.5	-18.2319	blue	.	.	.	.	.	.	179
lnc-TBC1D12-1	297.92	141.6137	156.3063	-14.6925	blue	.	.	.	.	.	.	180
AUNIP	286.6376	141.3055	145332	-4.0265	blue	.	.	.	.	.	.	181
HIST2H3A	285.6412	140.8312	144.81	-3.9788	blue	.	.	.	.	.	.	182
RFC4	284.3338	140.6297	143.7041	-3.0744	blue	.	.	.	.	.	.	183
MCM3	289.3057	140.4789	148.8268	-8348	blue	.	.	.	.	.	.	184
RBL1	323.2588	140.05	183.2088	-43.1588	blue	.	.	Yes	.	.	.	185
CEACAM20	304.2634	139.85	164.4133	-24.5633	blue	.	.	.	.	.	.	186
SLC25A19	312.2284	139.8307	172.3977	-32.5669	blue	.	.	.	.	.	.	187
AURKA	301.5747	139747	161.8277	-22.0807	blue	.	.	Yes	Yes	.	.	188
EZH2	305.5703	139.7198	165.8505	-26.1306	blue	Yes	.	Yes	Yes	.	.	189
HIST1H3B	297.0857	139.6224	157.4633	-17.8409	blue	Yes	.	.	.	.	.	190
CENPL	325.4021	139.0228	186.3793	-47.3564	blue	.	.	.	.	.	.	191
POLR1C	298.8386	138.7079	160.1307	-21.4227	blue	.	.	.	.	.	.	192
BRIP1	292.7511	138.3714	154.3798	-16.0084	blue	Yes	Yes	Yes	Yes	.	.	193
CBX2	300.8244	138.1611	162.6633	-24.5021	blue	.	.	.	.	.	.	194
CASC5	311.3112	138.1572	173154	-34.9967	blue	.	.	.	.	.	.	195
HIST1H2BB	299.4884	137.8368	161.6516	-23.8148	blue	.	.	.	.	.	.	196
SAPCD2	294.8584	137.7456	157.1127	-19.3671	blue	.	.	.	.	.	.	197
GINS3	294.2765	137.5329	156.7435	-19.2106	blue	.	.	.	.	.	.	198
TIMM8A	301.5844	137.5072	164.0771	-26.5699	blue	.	.	.	.	.	.	199
PLK1	283638	136.9823	146.6557	-9.6734	blue	.	.	Yes	Yes	.	.	200
WDR12	305.1965	136.5586	168638	-32.0794	blue	.	.	.	.	.	.	201
MCM4	290.2546	136.4098	153.8449	-17.4351	blue	.	.	.	.	.	.	202
NCAPD3	327.7567	136.2804	191.4763	-55196	blue	.	.	.	.	.	.	203
CENPQ	314.9578	136.1123	178.8455	-42.7332	blue	.	.	.	.	.	.	204
HIST1H2BJ	294.1787	136.0204	158.1583	-22.1379	blue	.	.	.	.	.	.	205
CKS1B	299.7447	135.9	163.8446	-27.9446	blue	.	.	.	.	.	.	206
LIN9	320.1786	135.8026	184376	-48.5733	blue	.	.	.	.	.	.	207
MRPL47	287125	135.2391	151.8859	-16.6469	blue	.	.	.	.	.	.	208
CU676483	324.6765	134.7883	189.8881	-55.0998	blue	.	.	.	.	.	.	209
RNASEH1	345.2977	134.6525	210.6451	-75.9926	blue	.	.	.	.	.	.	210
NCAPD2	299.4109	134.4893	164.9216	-30.4323	blue	.	.	.	.	.	.	211
GINS2	330.6524	134.0426	196.6098	-62.5671	blue	.	.	.	.	.	.	212
FANCD2	297.6058	133.9825	163.6232	-29.6407	blue	Yes	.	.	.	.	.	213
CDKN3	308.3872	133.8853	174.5018	-40.6165	blue	.	.	Yes	Yes	.	.	214
CENPK	324.0189	133.8614	190.1575	-56.2961	blue	.	.	.	.	.	.	215
ENST00000496795	286.8532	133.6227	153.2305	-19.6079	blue	.	.	.	.	.	.	216
POLR2D	302.2773	133.3965	168.8809	-35.4844	blue	.	.	.	.	.	.	217
SHMT2	291.9192	133.2799	158.6392	-25.3593	blue	.	.	.	.	.	.	218
TYMSOS	301512	132955	168.5569	-35.6019	blue	.	.	.	.	.	.	219
WDHD1	317.2256	132.8027	184.4229	-51.6203	blue	.	.	.	.	.	.	220
SUV39H1	339.6325	132.6341	206.9984	-74.3643	blue	.	.	.	.	.	.	221
CDCA2	285.1586	131.9992	153.1594	-21.1603	blue	.	.	.	.	Yes	.	222
RFWD3	305.4038	131.8374	173.5664	-41729	blue	Yes	.	.	.	.	.	223
PRDX4	290.3171	131805	158.5121	-26707	blue	.	.	.	.	.	.	224
THC2539563	331.3181	131.67	199.6481	-67.9782	blue	.	.	.	.	.	.	225
CEP152	293.6868	131592	162.0948	-30.5028	blue	.	.	.	.	.	.	226
TRAIP	278.7028	131.2973	147.4055	-16.1082	blue	.	.	.	.	.	.	227
POLR1B	322.0684	131.0491	191.0194	-59.9703	blue	.	.	.	.	.	.	228
CHAC2	328.1744	130.8688	197.3056	-66.4368	blue	.	.	.	.	.	.	229
IQGAP3	294137	130.7843	163.3527	-32.5684	blue	.	.	.	.	Yes	.	230
DKC1	274.6885	130.7608	143.9276	-13.1668	blue	.	.	.	.	.	.	231
AMER1	293.9127	130.7532	163.1595	-32.4064	blue	Yes	.	Yes	.	.	.	232
DESI1	300.2147	130431	169.7837	-39.3527	blue	.	.	.	.	.	.	233
ENST00000416519	343.2857	130.3672	212.9184	-82.5512	blue	.	.	.	.	.	.	234
DTYMK	303.6162	130.2425	173.3737	-43.1312	blue	.	.	.	.	.	.	235
HIST1H4L	281.2157	130.2095	151.0062	-20.7967	blue	.	.	.	.	.	.	236
CDK4	302.9929	129.7134	173.2796	-43.5662	blue	Yes	.	Yes	Yes	.	.	237
HIST1H3G	289.1508	129712	159.4387	-29.7267	blue	.	.	.	.	.	.	238
ENST00000511127	287.2956	129.5054	157.7902	-28.2847	blue	.	.	.	.	.	.	239
CLSPN	301.7595	129.4905	172269	-42.7785	blue	.	.	.	.	.	.	240
SRPK1	281.5239	129.4769	152047	-22.5701	blue	.	.	.	.	.	.	241
AI205683	306.2609	129.2654	176.9955	-47.7301	blue	.	.	.	.	.	.	242
FANCB	308.7255	129.2496	179.4759	-50.2263	blue	.	.	.	.	.	.	243
GPSM2	269.3573	127.8114	141.5459	-13.7345	blue	.	.	.	.	.	.	244
TXNL4B	351.8555	127.7458	224.1097	-96.3639	blue	.	.	.	.	.	.	245
CDK2	282.0814	127.71	154.3714	-26.6614	blue	.	.	.	.	.	.	246
DIAPH3	331.1212	127.3735	203.7477	-76.3742	blue	.	.	.	.	.	.	247
lnc-NT5C-2	309.4342	127.3262	182108	-54.7818	blue	.	.	.	.	.	.	248
BYSL	283.1102	127.1435	155.9667	-28.8232	blue	.	.	.	.	.	.	249
SNORA41	297.4305	126.7004	170.7302	-44.0298	blue	.	.	.	.	.	.	250
FANCC	284.4049	126433	157.9719	-31.5389	blue	Yes	.	.	.	.	.	251
NCL	302743	125.7617	176.9813	-51.2195	blue	.	.	.	.	.	.	252
PKMYT1	281.0574	125.6789	155.3785	-29.6996	blue	.	.	.	.	.	.	253
MYLK2	282.1452	125.5337	156.6115	-31.0779	blue	.	.	.	.	.	.	254
MIS18A	292.1861	125.4495	166.7366	-41.2871	blue	.	.	.	.	.	.	255
ZWILCH	318132	124.6999	193432	-68.7321	blue	.	.	.	.	.	.	256
TIMELESS	274.9873	124.4323	150.5549	-26.1226	blue	.	.	.	.	.	.	257
PDCD5	290084	124.3882	165.6958	-41.3075	blue	.	.	Yes	Yes	.	.	258
MSH6	286.6584	124.3787	162.2797	-37901	blue	Yes	.	.	.	.	.	259
WDR62	271.6436	124.2589	147.3847	-23.1258	blue	.	.	.	.	.	.	260
CSE1L	297585	124.0584	173.5266	-49.4682	blue	.	.	.	.	.	.	261
POLR2I	304.3137	123.8923	180.4214	-56.5292	blue	.	.	.	.	.	.	262
SLC7A5	292.1782	122.4267	169.7515	-47.3248	blue	.	.	.	.	.	.	263
HIST1H2AB	276.8206	122.2814	154.5392	-32.2577	blue	.	.	.	.	.	.	264
SUV39H2	295.7728	121.1936	174.5791	-53.3855	blue	.	.	.	.	.	.	265
CHRNA5	268.3879	121.1558	147232	-26.0762	blue	.	.	.	.	.	.	266
HIST1H4D	273.8139	120.8592	152.9547	-32.0955	blue	.	.	.	.	.	.	267
DBF4	307.5263	120.7449	186.7813	-66.0364	blue	.	.	.	.	.	.	268
MRPL14	285.6465	120.7397	164.9068	-44.1671	blue	.	.	.	.	.	.	269
MT1H	274.5721	120.7235	153.8486	-33.1252	blue	.	.	.	.	.	.	270
HIST1H2AI	279.5156	120.1232	159.3923	-39.2691	blue	.	.	.	.	.	.	271
HELLS	295.2575	120.0083	175.2492	-55.2408	blue	.	.	.	.	.	.	272
ATAD5	294.2702	119.9668	174.3034	-54.3365	blue	.	.	.	.	.	.	273
CDC25B	288.3298	119.5696	168.7602	-49.1907	blue	.	.	.	.	.	.	274
NDUFAF4	315.6813	119.4873	196194	-76.7067	blue	.	.	.	.	.	.	275
MSH2	272.4245	119.1656	153.2589	-34.0933	blue	Yes	.	.	.	.	.	276
SGOL2	282.7116	119.1373	163.5743	-44437	blue	.	.	.	.	.	.	277
MTHFD1L	284.4353	119.1072	165.3282	-46221	blue	.	.	.	.	.	.	278
lnc-ENY2-1	257.8624	118.7699	139.0925	-20.3226	blue	.	.	.	.	.	.	279
TUBA1B	300.9119	118.7628	182.1491	-63.3864	blue	.	.	.	.	.	.	280
PRIM1	310.7195	118.6542	192.0652	-73411	blue	.	.	.	.	.	.	281
URB2	274.7219	118.5317	156.1902	-37.6584	blue	.	.	.	.	.	.	282
HIST1H2BF	275.6912	118.5302	157161	-38.6308	blue	.	.	.	.	.	.	283
CHAF1B	266.9518	118.4177	148.5341	-30.1164	blue	.	.	.	.	.	.	284
SCML2	269.9088	118359	151.5498	-33.1908	blue	.	.	.	.	.	.	285
ENST00000566307	283549	118.0841	165.4649	-47.3809	blue	.	.	.	.	.	.	286
HCFC1	278.43	118.0201	160.4099	-42.3898	blue	.	.	.	.	.	.	287
AI830629	305.8961	117.9965	187.8996	-69903	blue	.	.	.	.	.	.	288
PIF1	276.2072	117.8988	158.3084	-40.4096	blue	.	.	.	.	.	.	289
AURKB	258.6357	117.8463	140.7894	-22.9431	blue	.	.	.	.	.	.	290
PSMD14	323.8462	117.8429	206.0034	-88.1605	blue	.	.	.	.	.	.	291
CMSS1	265466	117.7626	147.7034	-29.9408	blue	.	.	.	.	.	.	292
CCNE1	274.9971	117.6268	157.3703	-39.7435	blue	Yes	.	Yes	Yes	.	.	293
ZNF71	272938	117.5915	155.3465	-37755	blue	.	.	.	.	.	.	294
SNRPD1	269113	117.1669	151.9461	-34.7792	blue	.	.	.	.	.	.	295
ARHGAP11B	290.5366	116861	173.6756	-56.8147	blue	.	.	.	.	.	.	296
ACAT2	277248	116809	160439	-43.63	blue	.	.	.	.	.	.	297
TTF2	293.0325	116.4813	176.5513	-60.07	blue	.	.	.	.	.	.	298
ECE2	257.8085	116.4404	141368	-24.9276	blue	.	.	.	.	.	.	299
DCAF13P3	259.7316	116.1575	143.5742	-27.4167	blue	.	.	.	.	.	.	300
MOSPD1	278.0484	115.9518	162.0966	-46.1448	blue	.	.	.	.	.	.	301
C16orf59	268.5048	115.8686	152.6362	-36.7676	blue	.	.	.	.	.	.	302
ABCE1	296.9915	115646	181.3455	-65.6995	blue	.	.	.	.	.	.	303
EAF1	300.6276	115.6364	184.9912	-69.3548	blue	.	.	.	.	.	.	304
HDAC2	258.8872	115.6344	143.2528	-27.6184	blue	.	.	.	.	.	.	305
SNRPF	277.4894	115.4064	162083	-46.6766	blue	.	.	.	.	.	.	306
A_32_P152696	260368	115.3922	144.9758	-29.5836	blue	.	.	.	.	.	.	307
ENST00000413921	307.5701	115.2735	192.2966	-77.0232	blue	.	.	.	.	.	.	308
TUBB	262.8169	115.0971	147.7198	-32.6227	blue	.	.	.	.	.	.	309
MMS22L	264.1411	115.0182	149.1228	-34.1046	blue	.	.	.	.	.	.	310
CKAP5	331.9852	114.8664	217.1188	-102.2525	blue	.	.	.	.	.	.	311
TIPIN	267.1192	114.8659	152.2534	-37.3875	blue	.	.	.	.	.	.	312
GGH	267.5334	114.4705	153.0629	-38.5923	blue	.	.	.	.	.	.	313
BC018676	255.2841	114.1664	141.1177	-26.9512	blue	.	.	.	.	.	.	314
LOC100288637	263.9128	113.4042	150.5086	-37.1044	blue	.	.	.	.	.	.	315
MRPS12	286.4929	113.3326	173.1603	-59.8277	blue	.	.	.	.	.	.	316
PCGF6	320.5252	112718	207.8072	-95.0891	blue	.	.	.	.	.	.	317
BID	292.6363	112.5315	180.1048	-67.5733	blue	.	.	.	.	.	.	318
DCAF13	259.0289	112.5263	146.5026	-33.9762	blue	.	.	.	.	.	.	319
ZNF778	267.1102	112.3242	154786	-42.4618	blue	.	.	.	.	.	.	320
UNG	271.5531	112292	159.2611	-46969	blue	.	.	.	.	.	.	321
HIST2H3D	276.3732	112.2622	164111	-51.8489	blue	.	.	.	.	.	.	322
PPAT	269.8009	112.1837	157.6172	-45.4335	blue	.	.	.	.	.	.	323
HIST1H4I	267.9305	112.1308	155.7997	-43.6689	blue	Yes	.	.	.	.	.	324
UCK2	247.0159	112.0288	134.9871	-22.9584	blue	.	.	.	.	.	.	325
SEPHS1	261.5449	111.9088	149.6361	-37.7273	blue	.	.	.	.	.	.	326
ARHGEF39	256.0884	111.8218	144.2667	-32.4449	blue	.	.	.	.	.	.	327
PSMC3IP	276.2742	111506	164.7682	-53.2622	blue	.	.	.	.	.	.	328
CDCA4	309.2925	111.4148	197.8777	-86.4629	blue	.	.	.	.	.	.	329
SNRPD2P2	289.7259	111.3019	178.4239	-67122	blue	.	.	.	.	.	.	330
SSRP1	294786	111.2336	183.5524	-72.3189	blue	.	.	.	.	.	.	331
LOC646903	252474	111.2293	141.2447	-30.0154	blue	.	.	.	.	.	.	332
KHK	297.7439	111.2188	186.5251	-75.3062	blue	.	.	.	.	.	.	333
RAD18	262.1919	110.6441	151.5479	-40.9038	blue	.	.	.	.	.	.	334
THC2746558	272.0096	110.0384	161.9712	-51.9328	blue	.	.	.	.	.	.	335
C18orf54	248.8812	109.8186	139.0627	-29.2441	blue	.	.	.	.	.	.	336
OR7E156P	286.5915	109.5899	177.0016	-67.4116	blue	.	.	.	.	.	.	337
MTBP	256.4394	109.5751	146.8643	-37.2891	blue	.	.	.	.	.	.	338
MTHFD2	280.3222	109.3301	170.9921	-61.6621	blue	.	.	.	.	.	.	339
PRR14L	289.4463	109.2901	180.1562	-70.8661	blue	.	.	.	.	.	.	340
A_33_P3241043	255.8525	109.2553	146.5972	-37.3419	blue	.	.	.	.	.	.	341
TFDP2	247.7571	109.1554	138.6018	-29.4464	blue	.	.	.	.	.	.	342
CDCA7	295.0878	108.9793	186.1086	-77.1293	blue	.	.	.	.	.	.	343
TPI1P2	328094	108.1021	219.9919	-111.8897	blue	.	.	.	.	.	.	344
RBM38	329.8776	107.8472	222.0304	-114.1832	blue	.	.	Yes	Yes	.	.	345
lnc-CDKAL1-1	261.4323	107818	153.6144	-45.7964	blue	.	.	.	.	.	.	346
ENST00000424886	294.0266	107.6956	186331	-78.6354	blue	.	.	.	.	.	.	347
EBP	260466	107.4666	152.9993	-45.5327	blue	.	.	.	.	.	.	348
OR7E14P	264.5478	107.3965	157.1513	-49.7549	blue	.	.	.	.	.	.	349
POLD1	265.6337	107.0436	158.5902	-51.5466	blue	Yes	.	.	.	.	.	350
ZBTB39	283.6887	107.0125	176.6762	-69.6637	blue	.	.	.	.	.	.	351
DHFR	273.5761	106977	166.5991	-59.6221	blue	.	.	.	.	.	.	352
ENST00000513369	255.0838	106.9098	148.1741	-41.2643	blue	.	.	.	.	.	.	353
lnc-NUDT5-1	277.9528	106.5449	171.4078	-64.8629	blue	.	.	.	.	.	.	354
DHDH	249.2954	106.3711	142.9243	-36.5531	blue	.	.	.	.	.	.	355
OR7E12P	282.8481	106.3596	176.4884	-70.1288	blue	.	.	.	.	.	.	356
EIF6	262.1106	106.0575	156.0531	-49.9956	blue	.	.	.	.	.	.	357
SNRPG	327.7669	106.0095	221.7574	-115.7479	blue	.	.	.	.	.	.	358
TPI1	291.0066	105.6728	185.3339	-79.6611	blue	.	.	.	.	.	.	359
HIST3H2BB	264.4413	105.6401	158.8012	-53.1611	blue	.	.	.	.	.	.	360
CTPS1	252.8803	105.5189	147.3614	-41.8425	blue	.	.	.	.	.	.	361
CDCA5	245.2145	105.4896	139.7249	-34.2353	blue	.	.	.	.	.	.	362
TKT	263.8867	105.3957	158.4909	-53.0952	blue	.	.	.	.	.	.	363
GMCL1	278.1406	105.3683	172.7723	-67404	blue	.	.	.	.	.	.	364
SAC3D1	254.5205	105.2979	149.2227	-43.9248	blue	.	.	.	.	.	.	365
PVR	245.0699	105.0489	140021	-34.9721	blue	.	.	.	.	.	.	366
COA7	270.9319	104.9874	165.9445	-60.9571	blue	.	.	.	.	.	.	367
E2F3	273.9885	104.9571	169.0314	-64.0743	blue	.	.	Yes	.	.	.	368
DARS2	284.0406	104.7934	179.2472	-74.4538	blue	.	.	.	.	.	.	369
RFC5	310.1247	104.7408	205.3839	-100.6431	blue	.	.	.	.	.	.	370
lnc-FARS2-2	266.4668	104.7243	161.7424	-57.0181	blue	.	.	.	.	.	.	371
NEIL3	256.8854	104.5894	152.2961	-47.7067	blue	.	.	.	.	.	.	372
ANAPC1P1	294.2686	104.5652	189.7034	-85.1382	blue	.	.	.	.	.	.	373
LAPTM4B	256.4862	104.2785	152.2077	-47.9292	blue	.	.	.	.	.	.	374
CCNJ	267.0045	104.2244	162.7802	-58.5558	blue	.	.	.	.	.	.	375
CCDC150	289.3215	104153	185.1685	-81.0155	blue	.	.	.	.	.	.	376
WDR3	269.8857	104.1355	165.7502	-61.6147	blue	.	.	.	.	.	.	377
TMPO	283.1892	103.9033	179.2859	-75.3826	blue	.	.	.	.	.	.	378
POLA2	318.5166	103.8768	214.6398	-110763	blue	.	.	.	.	.	.	379
MRPL51	274.8521	103.8345	171.0176	-67.1832	blue	.	.	.	.	.	.	380
ENST00000443168	287.1216	103.6351	183.4865	-79.8515	blue	.	.	.	.	.	.	381
ENST00000440046	279.0579	103.6168	175.4411	-71.8243	blue	.	.	.	.	.	.	382
FOXRED2	252.26	103.6022	148.6578	-45.0557	blue	.	.	.	.	.	.	383
SF3B3	255.0824	103.4794	151.6029	-48.1235	blue	.	.	.	.	.	.	384
KARS	294.0877	103.3994	190.6884	-87289	blue	.	.	.	.	.	.	385
ENST00000605130	269.0611	103.2321	165829	-62.5968	blue	.	.	.	.	.	.	386
ENST00000422117	291.8006	102.9518	188.8488	-85.8969	blue	.	.	.	.	.	.	387
TAF2	241.0942	102.9075	138.1868	-35.2793	blue	.	.	.	.	.	.	388
lnc-NT5C-1	260.7347	102.6386	158096	-55.4574	blue	.	.	.	.	.	.	389
DHX57	254.3134	102.5985	151.7149	-49.1164	blue	.	.	.	.	.	.	390
NAA10	266.9916	102.5298	164.4618	-61.9319	blue	.	.	.	.	.	.	391
TOMM70A	337.9874	102.5281	235.4593	-132.9313	blue	.	.	.	.	.	.	392
TEX10	272.1337	102.4417	169692	-67.2504	blue	.	.	.	.	.	.	393
BRPF1	292.1817	102.4041	189.7776	-87.3734	blue	.	.	.	.	.	.	394
HAUS8	267.1511	102222	164.9291	-62.7071	blue	.	.	.	.	.	.	395
C9orf40	275.6766	102.2114	173.4652	-71.2538	blue	.	.	.	.	.	.	396
SET	252.2104	102.1968	150.0136	-47.8169	blue	Yes	.	.	.	.	.	397
MRPL12	261.6054	102.1292	159.4762	-57347	blue	.	.	.	.	.	.	398
TMEM194A	276.4161	101.9997	174.4164	-72.4167	blue	.	.	.	.	.	.	399
C12orf73	321.0632	101.9397	219.1235	-117.1838	blue	.	.	.	.	.	.	400
VRK1	265.4596	101.7345	163.7251	-61.9906	blue	.	.	.	.	.	.	401
FAM136A	255.8601	101.7342	154126	-52.3918	blue	.	.	.	.	.	.	402
THC2730129	254.2666	101.5288	152.7378	-51209	blue	.	.	.	.	.	.	403
ENST00000412562	258.3603	101.5124	156.8479	-55.3355	blue	.	.	.	.	.	.	404
POLE2	252.4079	101.3493	151.0586	-49.7093	blue	.	.	.	.	.	.	405
SETD6	249365	101.2839	148.0811	-46.7971	blue	.	.	.	.	.	.	406
ENST00000604252	283.6436	101.2672	182.3764	-81.1092	blue	.	.	.	.	.	.	407
NAA11	266.2915	101.2264	165.0651	-63.8387	blue	.	.	.	.	.	.	408
RPL39L	234.3332	101.1984	133.1348	-31.9364	blue	.	.	.	.	.	.	409
FIGNL1	292.4268	101.0352	191.3916	-90.3564	blue	.	.	.	.	.	.	410
FAM53C	252.9659	101.0077	151.9582	-50.9505	blue	.	.	.	.	.	.	411
PA2G4	249.9683	100.8189	149.1494	-48.3305	blue	.	.	Yes	Yes	.	.	412
lnc-SUMO1-1	243.3936	100.7995	142.5942	-41.7947	blue	.	.	.	.	.	.	413
SKA2	262.3306	100.7663	161.5643	-60.7979	blue	.	.	.	.	.	.	414
HIST1H3J	267.4697	100.7662	166.7035	-65.9373	blue	.	.	.	.	.	.	415
A_33_P3249002	316.5197	100.7357	215784	-115.0483	blue	.	.	.	.	.	.	416
A_32_P10100	326.8561	100.5835	226.2725	-125689	blue	.	.	.	.	.	.	417
SRXN1	249.7235	100.5224	149201	-48.6786	blue	.	.	.	.	.	.	418
NXT1	248.5378	100.4683	148.0695	-47.6011	blue	.	.	.	.	.	.	419
MEA1	255.5072	100.2944	155.2128	-54.9185	blue	.	.	.	.	.	.	420
HIST1H2BH	260.0437	99.8986	160.1451	-60.2464	blue	.	.	.	.	.	.	421
SNORD1C	257.4388	99.6875	157.7513	-58.0638	blue	.	.	.	.	.	.	422
lnc-ZNF643-1	300.9971	99.6116	201.3856	-101774	blue	.	.	.	.	.	.	423
MED30	264.0513	99.5206	164.5307	-65.0101	blue	.	.	.	.	.	.	424
KNTC1	255.2573	99.48	155.7773	-56.2974	blue	.	.	.	.	.	.	425
CACYBP	251.3516	99.3975	151.9541	-52.5566	blue	.	.	.	.	.	.	426
YDJC	261.8461	99.3504	162.4957	-63.1453	blue	.	.	.	.	.	.	427
TIMM50	245.4124	99347	146.0654	-46.7184	blue	.	.	.	.	.	.	428
CKAP2	262.8545	99.2044	163.6501	-64.4457	blue	.	.	.	.	.	.	429
TAF5	248.7893	99.1815	149.6078	-50.4263	blue	.	.	.	.	.	.	430
ILF2	265.7554	99.1338	166.6216	-67.4878	blue	.	.	.	.	.	.	431
HAUS2	317.8041	99.0672	218.7369	-119.6697	blue	.	.	.	.	.	.	432
ARL5B	259.5838	98.6531	160.9307	-62.2776	blue	.	.	.	.	.	.	433
NLN	299.9857	98.5734	201.4122	-102.8388	blue	.	.	.	.	.	.	434
ALYREF	250.1838	98.5237	151.6601	-53.1364	blue	.	.	.	.	.	.	435
HIST1H4C	248.7065	98.4956	150.2109	-51.7152	blue	.	.	.	.	.	.	436
CDC6	254.5458	98.3971	156.1487	-57.7516	blue	.	.	.	.	.	.	437
TOPBP1	240095	98.0456	142.0494	-44.0038	blue	.	.	.	.	.	.	438
AMD1	238551	97.9966	140.5543	-42.5577	blue	.	.	.	.	Yes	.	439
KATNB1	310.6461	97.9656	212.6804	-114.7148	blue	.	.	.	.	.	.	440
PDCD2L	258.5945	97.9599	160.6346	-62.6747	blue	.	.	.	.	.	.	441
lnc-RP11-410N8.4.1-2	259.6157	97.94	161.6756	-63.7356	blue	.	.	.	.	.	.	442
PNP	248.6896	97805	150.8847	-53.0797	blue	.	.	.	.	.	.	443
EIF2S2	260.4075	97.7807	162.6268	-64.8461	blue	.	.	.	.	.	.	444
RAD54B	244.1524	97.7505	146402	-48.6515	blue	.	.	.	.	.	.	445
OTX1	251.7376	97.7201	154.0175	-56.2974	blue	.	.	.	.	.	.	446
THC2591311	338.6456	97.7157	240.9299	-143.2142	blue	.	.	.	.	.	.	447
C8orf76	235.1289	97.6158	137.5131	-39.8973	blue	.	.	.	.	.	.	448
PHF19	261.9106	97.4984	164.4121	-66.9137	blue	.	.	.	.	.	.	449
CHAF1A	243.8206	97.4724	146.3482	-48.8757	blue	.	.	.	.	.	.	450
COLGALT1	307.4077	97.4645	209.9431	-112.4786	blue	.	.	.	.	.	.	451
PITPNB	257.7883	97.4324	160356	-62.9236	blue	.	.	.	.	.	.	452
HIST1H2BO	259.7066	97424	162.2826	-64.8586	blue	.	.	.	.	.	.	453
TATDN1	240.4463	97.3078	143.1385	-45.8307	blue	.	.	.	.	.	.	454
SNRPA1	260.3442	97.2104	163.1338	-65.9233	blue	.	.	.	.	.	.	455
ENST00000527983	253.3537	97.1829	156.1708	-58988	blue	.	.	.	.	.	.	456
SMC2	245596	97.1687	148.4273	-51.2587	blue	.	.	.	.	.	.	457
ENST00000588193	253.1179	97.0566	156.0613	-59.0047	blue	.	.	.	.	.	.	458
HIST1H2BG	240.4647	97037	143.4277	-46.3908	blue	.	.	.	.	.	.	459
OR8B8	294.7142	96.89	197.8242	-100.9342	blue	.	.	.	.	.	.	460
ENST00000407656	301.1301	96.7817	204.3484	-107.5668	blue	.	.	.	.	.	.	461
RNF168	260.4409	96.7558	163.6851	-66.9294	blue	.	.	.	.	.	.	462
DB221055	226.4694	96.7405	129.7289	-32.9884	blue	.	.	.	.	.	.	463
INTS2	294.9123	96.7337	198.1786	-101.4449	blue	.	.	.	.	.	.	464
BARD1	250814	96.6391	154175	-57.5359	blue	Yes	Yes	Yes	Yes	.	.	465
CCDC167	238.6273	96.5928	142.0345	-45.4417	blue	.	.	.	.	.	.	466
LRR1	266.9243	96.3889	170.5354	-74.1465	blue	.	.	.	.	.	.	467
lnc-RP11-44L9.1.1-11	260.0348	96.2959	163.7389	-67.4431	blue	.	.	.	.	.	.	468
THC2526086	238.3823	96.1398	142.2425	-46.1027	blue	.	.	.	.	.	.	469
ENST00000382990	251.2516	96.0631	155.1885	-59.1254	blue	.	.	.	.	.	.	470
ELAVL1	262.2662	96002	166.2642	-70.2621	blue	.	.	.	.	.	.	471
ZHX1-C8orf76	240.3809	95.9876	144.3934	-48.4058	blue	.	.	.	.	.	.	472
OR7E24	260.7695	95.8897	164.8798	-68.9902	blue	.	.	.	.	.	.	473
HIST1H2BM	246.6986	95.8895	150.8091	-54.9195	blue	.	.	.	.	.	.	474
SNRPB2	252.9482	95.8501	157.0981	-61248	blue	.	.	.	.	.	.	475
SERBP1	253.5782	95.8129	157.7653	-61.9523	blue	.	.	.	.	.	.	476
SLC19A1	253.5911	95.7608	157.8303	-62.0694	blue	.	.	.	.	.	.	477
ENST00000512278	254.0762	95.7123	158.3639	-62.6517	blue	.	.	.	.	.	.	478
GAPDH	237.9108	95.6754	142.2354	-46.5599	blue	.	.	.	.	.	.	479
PTMA	266682	95529	171153	-75624	blue	.	.	.	.	.	.	480
POC1A	241.9681	95.4247	146.5434	-51.1188	blue	.	.	.	.	.	.	481
RQCD1	258.9086	95.3395	163.5691	-68.2296	blue	.	.	.	.	.	.	482
DUS2	287.3531	95.0608	192.2923	-97.2315	blue	.	.	.	.	.	.	483
MEMO1	291.5741	94.6845	196.8896	-102.2051	blue	.	.	.	.	.	.	484
PSMD7	246329	94662	151.6669	-57.0049	blue	.	.	.	.	.	.	485
VMA21	279.9282	94.5056	185.4226	-90917	blue	.	.	.	.	.	.	486
NR2C2AP	261.1451	94.2763	166.8688	-72.5925	blue	.	.	.	.	.	.	487
HIST1H2BL	251.18	94.2674	156.9126	-62.6452	blue	.	.	.	.	.	.	488
HSPE1	253.2158	94.2588	158957	-64.6982	blue	.	.	.	.	.	.	489
ZBED4	247.9364	94.0517	153.8847	-59833	blue	.	.	.	.	.	.	490
GINS4	235.2448	93.8811	141.3637	-47.4825	blue	.	.	.	.	.	.	491
TK1	259.4791	93.8579	165.6213	-71.7634	blue	.	.	.	.	.	.	492
KATNA1	270.4798	93.8441	176.6357	-82.7916	blue	.	.	.	.	.	.	493
CENPH	324.9603	93.7986	231.1617	-137.3631	blue	.	.	.	.	.	.	494
SLC16A1	227.0345	93.7831	133.2514	-39.4683	blue	.	.	.	.	.	.	495
SNORD56B	259.6457	93656	165.9897	-72.3337	blue	.	.	.	.	.	.	496
MGC72080	267827	93.5943	174.2327	-80.6384	blue	.	.	.	.	.	.	497
HIST1H3I	244.5576	93516	151.0416	-57.5256	blue	.	.	.	.	.	.	498
CCDC59	234.2294	93.4919	140.7375	-47.2456	blue	.	.	.	.	.	.	499
ENST00000420096	255.3927	93.4501	161.9426	-68.4924	blue	.	.	.	.	.	.	500
ENST00000439303	249026	93.4201	155.6059	-62.1858	blue	.	.	.	.	.	.	501
ENST00000433644	257.3742	93271	164.1032	-70.8322	blue	.	.	.	.	.	.	502
RBM34	251.7655	93.2012	158.5643	-65363	blue	.	.	.	.	.	.	503
SNORA69	241.4117	93059	148.3527	-55.2937	blue	.	.	.	.	.	.	504
RPL38	260.6892	93.0504	167.6388	-74.5884	blue	.	.	.	.	.	.	505
MRPL2	237.3277	92.9607	144367	-51.4063	blue	.	.	.	.	.	.	506
NME1	242.9567	92.8376	150.1192	-57.2816	blue	.	.	.	.	.	.	507
SSB	248.1072	92.7856	155.3217	-62.5361	blue	.	.	.	.	.	.	508
NUP153	238.7034	92.7534	145.9499	-53.1965	blue	.	.	.	.	.	.	509
NOP56	245.4044	92.6147	152.7897	-60175	blue	.	.	.	.	.	.	510
NUDT21	256.5558	92.5162	164.0395	-71.5233	blue	.	.	.	.	.	.	511
EPT1	243.2417	92.4324	150.8092	-58.3768	blue	.	.	.	.	.	.	512
SNORA38	244.3486	92.4204	151.9281	-59.5077	blue	.	.	.	.	.	.	513
ENST00000416467	308.8724	92.3978	216.4745	-124.0767	blue	.	.	.	.	.	.	514
WDR4	239.4147	92353	147.0617	-54.7087	blue	.	.	.	.	.	.	515
ENST00000421261	239.7823	92.1704	147.6119	-55.4414	blue	.	.	.	.	.	.	516
STRAP	228.3509	92.1672	136.1837	-44.0165	blue	.	.	.	.	.	.	517
TXN	247.9677	92.0762	155.8915	-63.8153	blue	.	.	.	.	.	.	518
PCMT1	260.2659	92.0516	168.2143	-76.1627	blue	.	.	.	.	.	.	519
C2orf47	248.6851	92.0483	156.6368	-64.5886	blue	.	.	.	.	.	.	520
C10orf2	255.0117	92015	162.9967	-70.9817	blue	.	.	.	.	.	.	521
lnc-STT3B-1	242.9041	91.9793	150.9248	-58.9455	blue	.	.	.	.	.	.	522
lnc-USP47-2	243.0533	91.9647	151.0886	-59124	blue	.	.	.	.	.	.	523
PRKCI	240.3908	91953	148.4378	-56.4849	blue	.	.	Yes	.	.	.	524
ENST00000537175	243.6637	91.9041	151.7596	-59.8555	blue	.	.	.	.	.	.	525
ZNF787	227.2343	91.8053	135429	-43.6237	blue	.	.	.	.	.	.	526
HIST1H2BC	246.7232	91.7862	154937	-63.1508	blue	.	.	.	.	.	.	527
CCNF	257.5133	91753	165.7603	-74.0073	blue	.	.	.	.	.	.	528
PSRC1	229.4617	91.6303	137.8314	-46.2012	blue	.	.	.	.	.	.	529
PANK1	238.2415	91.5276	146.7139	-55.1863	blue	.	.	.	.	.	.	530
MTFR1	245.1932	91.5267	153.6665	-62.1398	blue	.	.	.	.	.	.	531
ENST00000444823	285.7525	91.4864	194.2661	-102.7797	blue	.	.	.	.	.	.	532
KRTAP19-5	257.8358	91356	166.4798	-75.1238	blue	.	.	.	.	.	.	533
SLC7A6OS	260.4878	91.3555	169.1323	-77.7768	blue	.	.	.	.	.	.	534
CFAP20	247.9443	91.3148	156.6294	-65.3146	blue	.	.	.	.	.	.	535
RSRC1	245756	91.2893	154.4667	-63.1774	blue	.	.	.	.	.	.	536
RPP40	250.3952	91.2052	159.19	-67.9848	blue	.	.	.	.	.	.	537
PSMD12	244.2077	91.1964	153.0113	-61.8148	blue	.	.	.	.	.	.	538
SPIN4	249.3766	91195	158.1816	-66.9866	blue	.	.	.	.	.	.	539
CD3EAP	235.6447	91.1132	144.5315	-53.4183	blue	.	.	.	.	.	.	540
PHF5A	224.7275	91027	133.7005	-42.6735	blue	.	.	.	.	.	.	541
ATAD2	230.9921	90.9755	140.0166	-49.0411	blue	.	.	.	.	.	.	542
USP27X	265.2402	90902	174.3382	-83.4362	blue	.	.	.	.	.	.	543
ENST00000539303	238.6953	90.8282	147.8671	-57.0388	blue	.	.	.	.	.	.	544
HMGA1	277.0354	90.6998	186.3356	-95.6358	blue	Yes	.	Yes	Yes	.	.	545
THC2638033	252.8872	90593	162.2942	-71.7012	blue	.	.	.	.	.	.	546
NAA50	255.9491	90.5893	165.3598	-74.7705	blue	.	.	.	.	.	.	547
SPAG5	255.3393	90.5318	164.8075	-74.2757	blue	.	.	.	.	.	.	548
HIST1H2BI	236.7629	90.4622	146.3007	-55.8385	blue	.	.	.	.	.	.	549
USP37	256.0231	90.3128	165.7103	-75.3975	blue	.	.	.	.	.	.	550
MRTO4	224925	90.3126	134.6124	-44.2998	blue	.	.	.	.	.	.	551
ENST00000501520	227.6607	90.3086	137.3521	-47.0435	blue	.	.	.	.	.	.	552
lnc-UBL4B-1	228.9086	90234	138.6747	-48.4407	blue	.	.	.	.	.	.	553
ZNF607	239.3408	89.9733	149.3675	-59.3943	blue	.	.	.	.	.	.	554
SUPT16H	267.0564	89.9619	177.0945	-87.1326	blue	.	.	.	.	.	.	555
CHORDC1	282.5111	89.9364	192.5746	-102.6382	blue	.	.	.	.	.	.	556
SF3B6	247.3642	89.9337	157.4305	-67.4968	blue	.	.	.	.	.	.	557
LLPH	263623	89.9135	173.7095	-83796	blue	.	.	.	.	.	.	558
SS18L1	262.1299	89.8258	172.3041	-82.4782	blue	Yes	.	.	.	.	.	559
EEF1E1	232.6304	89.5246	143.1057	-53.5811	blue	.	.	.	.	.	.	560
lnc-NARF-1	242.4955	89.4613	153.0342	-63.5728	blue	.	.	.	.	.	.	561
A_33_P3235831	269.8986	89.4418	180.4568	-91015	blue	.	.	.	.	.	.	562
VHLL	272.0037	89389	182.6147	-93.2257	blue	.	.	.	.	.	.	563
DLEU7	264.5052	89.2218	175.2834	-86.0616	blue	.	.	.	.	.	.	564
CSNK2A2	268.1937	89.1433	179.0504	-89.9071	blue	.	.	.	.	.	.	565
CIRH1A	243.4142	89.1168	154.2974	-65.1805	blue	.	.	.	.	.	.	566
ENST00000546204	246.5131	89.0673	157.4458	-68.3785	blue	.	.	.	.	.	.	567
MED20	261.1358	89.0195	172.1163	-83.0968	blue	.	.	.	.	.	.	568
DDX11-AS1	234.0803	89.0096	145.0708	-56.0612	blue	.	.	.	.	.	.	569
ENST00000312918	234.2571	88.9812	145.2759	-56.2947	blue	.	.	.	.	.	.	570
NUP93	255.4341	88.7998	166.6343	-77.8345	blue	.	.	.	.	.	.	571
GEN1	275.4892	88.7997	186.6895	-97.8898	blue	.	.	.	.	.	.	572
CCSAP	269.1903	88.6342	180.5561	-91.9219	blue	.	.	.	.	.	.	573
APOBEC3B	255.5318	88.6094	166.9224	-78313	blue	Yes	Yes	.	.	.	.	574
EIF1AD	245.0514	88.5848	156.4666	-67.8819	blue	.	.	.	.	.	.	575
POP1	252.9914	88558	164.4334	-75.8754	blue	.	.	.	.	.	.	576
ENST00000558783	294.4536	88.5437	205.9099	-117.3662	blue	.	.	.	.	.	.	577
LOC100132481	260661	88.3336	172.3274	-83.9938	blue	.	.	.	.	.	.	578
SNORD28	236.4138	88.2561	148.1577	-59.9016	blue	.	.	.	.	.	.	579
THC2680040	239.7739	88.1661	151.6079	-63.4418	blue	.	.	.	.	.	.	580
ENST00000611586	243.0415	88.1611	154.8803	-66.7192	blue	.	.	.	.	.	.	581
NAE1	237.2119	88.1412	149.0707	-60.9295	blue	.	.	.	.	.	.	582
SNORD111	242.9924	88.1005	154.8919	-66.7914	blue	.	.	.	.	.	.	583
SLC6A10P	233.2167	88.0073	145.2093	-57202	blue	.	.	.	.	.	.	584
TIMM8B	268.8748	87.9351	180.9397	-93.0046	blue	.	.	.	.	.	.	585
TCEB1	230.6824	87.6868	142.9956	-55.3088	blue	.	.	.	.	.	.	586
ENST00000532091	239388	87.6795	151.7086	-64.0291	blue	.	.	.	.	.	.	587
GTPBP4	222887	87.5778	135.3092	-47.7314	blue	.	.	Yes	.	.	.	588
CCDC58	228.7011	87576	141.1251	-53.5491	blue	.	.	.	.	.	.	589
PDSS1	267.0785	87.4461	179.6325	-92.1864	blue	.	.	.	.	.	.	590
GTF3C4	262.8389	87365	175.4739	-88.1089	blue	.	.	.	.	.	.	591
DHCR7	251.7079	87.3178	164.3901	-77.0723	blue	.	.	.	.	.	.	592
lnc-PRR11-1	261.0485	87.0829	173.9655	-86.8826	blue	.	.	.	.	.	.	593
MTDH	221.9099	87.0126	134.8973	-47.8847	blue	.	.	Yes	Yes	.	.	594
LOC100509445	227.9486	87.0014	140.9472	-53.9458	blue	.	.	.	.	.	.	595
NOL11	280.0967	86.9858	193.1108	-106125	blue	.	.	.	.	.	.	596
HIST1H4F	244.1491	86.9535	157.1956	-70.2421	blue	.	.	.	.	.	.	597
HIST1H4B	227.9672	86.9386	141.0287	-54.0901	blue	.	.	.	.	.	.	598
PSMA4	238.5096	86.9154	151.5942	-64.6788	blue	.	.	.	.	.	.	599
RCCD1	221.3655	86.6365	134729	-48.0924	blue	.	.	.	.	.	.	600
MRPL3	254.2711	86.6287	167.6424	-81.0137	blue	.	.	.	.	.	.	601
B4GALT5	252.8253	86.6098	166.2156	-79.6058	blue	.	.	.	.	.	.	602
THC2577776	247.3185	86.6076	160.7109	-74.1033	blue	.	.	.	.	.	.	603
SPATA2L	272.4247	86.5425	185.8822	-99.3397	blue	.	.	.	.	.	.	604
KCTD5	282.0696	86.4757	195.5939	-109.1183	blue	.	.	.	.	.	.	605
CIAPIN1	283.2461	86.2087	197.0374	-110.8287	blue	.	.	.	.	.	.	606
RMI2	225.5932	86193	139.4002	-53.2072	blue	Yes	.	.	.	.	.	607
ENY2	234666	86085	148.5811	-62.4961	blue	.	.	.	.	.	.	608
SQLE	223.3504	86.0719	137.2785	-51.2065	blue	.	.	.	.	.	.	609
HIST1H3E	239.9635	85.9475	154016	-68.0685	blue	.	.	.	.	.	.	610
SLC35A2	270313	85.8366	184.4764	-98.6398	blue	.	.	.	.	.	.	611
ARL6IP1	269186	85.7632	183.4227	-97.6595	blue	.	.	.	.	.	.	612
NUS1	233.5417	85.6953	147.8463	-62151	blue	.	.	.	.	.	.	613
PDP2	274.3229	85.6422	188.6807	-103.0385	blue	.	.	.	.	.	.	614
MIF-AS1	274.9742	85506	189.4682	-103.9622	blue	.	.	.	.	.	.	615
KIF22	250.3049	85.3812	164.9238	-79.5426	blue	.	.	.	.	.	.	616
ENST00000540982	238.0966	85.2943	152.8023	-67508	blue	.	.	.	.	.	.	617
RRS1	225.1212	85.2884	139.8328	-54.5443	blue	.	.	.	.	.	.	618
TMSB15A	223.8657	85.1905	138.6751	-53.4846	blue	.	.	.	.	.	.	619
NKRF	222.1478	85147	137.0008	-51.8538	blue	.	.	.	.	.	.	620
IARS	241.3681	85.0835	156.2846	-71.2011	blue	.	.	.	.	.	.	621
HIST2H4B	240.9191	85.0673	155.8519	-70.7846	blue	.	.	.	.	.	.	622
SKP2	252.4507	85.0557	167395	-82.3393	blue	.	.	Yes	Yes	.	.	623
SNAI1	239152	84.9962	154.1558	-69.1595	blue	.	.	Yes	Yes	.	.	624
lnc-EIF2D-1	207.0069	84.9665	122.0403	-37.0738	blue	.	.	.	.	.	.	625
THC2520108	265.8735	84.8827	180.9908	-96.1081	blue	.	.	.	.	.	.	626
CCNYL1	299.0495	84.8551	214.1945	-129.3394	blue	.	.	.	.	.	.	627
ENST00000568600	232.5816	84.7444	147.8372	-63.0928	blue	.	.	.	.	.	.	628
XR_110931	228.2747	84.6541	143.6207	-58.9666	blue	.	.	.	.	.	.	629
PSMB7	242.0917	84.5698	157.5219	-72.9521	blue	.	.	.	.	.	.	630
BQ932264	234.4153	84.3817	150.0336	-65.6519	blue	.	.	.	.	.	.	631
PTPLB	255002	84.3254	170.6766	-86.3511	blue	.	.	.	.	.	.	632
XLOC_l2_012870	281.2188	84.2865	196.9323	-112.6458	blue	.	.	.	.	.	.	633
LOC730101	218.3273	84.2511	134.0761	-49825	blue	.	.	.	.	.	.	634
AK123993	250.7064	84.0234	166683	-82.6596	blue	.	.	.	.	.	.	635
SLC6A8	229.7233	83.9692	145.7542	-61785	blue	.	.	.	.	.	.	636
FSD1L	234.9624	83.9383	151.0241	-67.0858	blue	.	.	.	.	.	.	637
WDR34	219.4225	83.9139	135.5086	-51.5947	blue	.	.	.	.	.	.	638
lnc-PMFBP1-4	221.5921	83.7326	137.8595	-54.1269	blue	.	.	.	.	.	.	639
NUP155	237.9648	83.7128	154252	-70.5393	blue	.	.	.	.	.	.	640
ENST00000445455	258.4933	83.6918	174.8016	-91.1098	blue	.	.	.	.	.	.	641
DNMT3B	230.9063	83386	147.5203	-64.1343	blue	.	.	.	.	.	.	642
A_33_P3404221	241.6604	83.2953	158365	-75.0697	blue	.	.	.	.	.	.	643
TNPO3	244.2722	83.2576	161.0147	-77.7571	blue	.	.	.	.	.	.	644
VBP1	223046	83.2068	139.8391	-56.6323	blue	.	.	.	.	.	.	645
lnc-PAM16-1	242.7535	83.0776	159.6759	-76.5983	blue	.	.	.	.	.	.	646
PTRH2	239.8763	83.0596	156.8167	-73.7571	blue	.	.	.	.	.	.	647
ZFP64	214.4117	83.0337	131378	-48.3443	blue	.	.	.	.	.	.	648
CTSV	239.1596	83.0223	156.1373	-73115	blue	.	.	.	.	.	.	649
PTGES3	255.2192	82.7998	172.4195	-89.6197	blue	.	.	.	.	.	.	650
HIST1H2AE	215.4246	82.6557	132.7689	-50.1132	blue	.	.	.	.	.	.	651
ENST00000450472	241551	82.5568	158.9942	-76.4374	blue	.	.	.	.	.	.	652
FDPS	234.4728	82.5344	151.9384	-69.4041	blue	.	.	.	.	.	.	653
STRIP1	253653	82.5268	171.1262	-88.5995	blue	.	.	.	.	.	.	654
TBC1D7	225.8429	82.3517	143.4913	-61.1396	blue	.	.	.	.	.	.	655
A_33_P3330236	220.6748	82.1943	138.4805	-56.2862	blue	.	.	.	.	.	.	656
NARF	230.3662	82.0948	148.2713	-66.1765	blue	.	.	.	.	.	.	657
GEMIN6	222.4701	82033	140.4371	-58.4041	blue	.	.	.	.	.	.	658
TDG	227.8793	81.9206	145.9586	-64038	blue	.	.	.	.	.	.	659
THC2659533	219845	81.8855	137.9595	-56074	blue	.	.	.	.	.	.	660
CLCN2	262167	81.8813	180.2857	-98.4043	blue	.	.	.	.	.	.	661
ABRACL	243.3212	81.8802	161.4409	-79.5607	blue	.	.	.	.	.	.	662
lnc-AAAS-1	256.6862	81.74	174.9463	-93.2063	blue	.	.	.	.	.	.	663
SNORD70	253.7682	81.4536	172.3146	-90861	blue	.	.	.	.	.	.	664
BRCA2	231.9926	81.4201	150.5725	-69.1525	blue	Yes	Yes	Yes	Yes	.	.	665
RIPK2	242.3014	81.3901	160.9113	-79.5212	blue	.	.	.	.	.	.	666
RPS21	243.4238	81.2484	162.1754	-80927	blue	.	.	.	.	.	.	667
FAM96B	252.6516	81.1813	171.4703	-90289	blue	.	.	.	.	.	.	668
ENST00000376267	209.9198	81.1441	128.7757	-47.6316	blue	.	.	.	.	.	.	669
RFC3	251344	81.1246	170.2195	-89.0949	blue	.	.	.	.	.	.	670
lnc-SKA2-1	211.8029	81.1184	130.6845	-49.5661	blue	.	.	.	.	.	.	671
DLAT	264.4333	81.0699	183.3633	-102.2934	blue	.	.	.	.	.	.	672
MIF	251.2241	81.0593	170.1648	-89.1055	blue	.	.	Yes	Yes	.	.	673
A_33_P3363893	226.4247	81.0579	145.3668	-64.3089	blue	.	.	.	.	Yes	.	674
SNORD53	240.3919	80.9094	159.4825	-78.5731	blue	.	.	.	.	.	.	675
TRIM47	229.1688	80862	148.3068	-67.4448	blue	.	.	.	.	.	.	676
lnc-AC012652.1.1-3	209.4676	80.5208	128.9467	-48.4259	blue	.	.	.	.	.	.	677
CLCN5	248.6629	80.5112	168.1518	-87.6406	blue	.	.	.	.	.	.	678
HAUS7	253.6315	80.4738	173.1577	-92.6839	blue	.	.	.	.	.	.	679
LOC645195	242.1488	80.3322	161.8166	-81.4844	blue	.	.	.	.	.	.	680
PRR19	253.8853	80.1589	173.7264	-93.5675	blue	.	.	.	.	.	.	681
CAMSAP1	226764	80.1335	146.6306	-66.4971	blue	.	.	.	.	.	.	682
DHX33	250.5897	80.01	170.5796	-90.5696	blue	.	.	.	.	.	.	683
TDP1	257.2639	79.9748	177289	-97.3142	blue	.	.	.	.	.	.	684
GFOD2	218.1414	79.8183	138323	-58.5047	blue	.	.	.	.	.	.	685
ENST00000605153	232.0866	79.8078	152.2787	-72.4709	blue	.	.	.	.	.	.	686
A_33_P3385912	229.9648	79.7724	150.1924	-70.4201	blue	.	.	.	.	.	.	687
NOP16	219.8275	79763	140.0645	-60.3014	blue	.	.	.	.	.	.	688
lnc-MFN1-1	241.3824	79.7459	161.6366	-81.8907	blue	.	.	.	.	.	.	689
MRPL44	234.7308	79.6556	155.0751	-75.4195	blue	.	.	.	.	.	.	690
SNORD11B	276.5768	79653	196.9238	-117.2708	blue	.	.	.	.	.	.	691
RNFT2	243.7943	79.5966	164.1977	-84.6011	blue	.	.	.	.	.	.	692
SNORD77	234.7216	79568	155.1536	-75.5857	blue	.	.	.	.	.	.	693
RRP36	260.8888	79.5139	181.3749	-101.8611	blue	.	.	.	.	.	.	694
THC2568408	235.8249	79.4862	156.3387	-76.8524	blue	.	.	.	.	.	.	695
CENPU	216.1537	79.4203	136.7335	-57.3132	blue	.	.	.	.	.	.	696
C5orf34	210.9117	79.4042	131.5074	-52.1032	blue	.	.	.	.	.	.	697
NME2	225.6067	79.3553	146.2515	-66.8962	blue	.	.	.	.	.	.	698
MCMBP	243.0915	79.3283	163.7632	-84.4349	blue	.	.	.	.	.	.	699
FUCA2	213.1549	79.1598	133.9951	-54.8353	blue	.	.	.	.	.	.	700
ATL3	284.1689	79.1302	205.0387	-125.9086	blue	.	.	.	.	.	.	701
HIST1H1B	244.3787	79.1275	165.2512	-86.1237	blue	.	.	.	.	.	.	702
SMIM13	225.5878	79.1177	146.4701	-67.3523	blue	.	.	.	.	.	.	703
NDUFB9	210.9192	79.1024	131.8168	-52.7144	blue	.	.	.	.	.	.	704
MURC	215.3706	79057	136.3136	-57.2565	blue	.	.	.	.	.	.	705
ST3GAL4-AS1	220899	79.0316	141.8674	-62.8357	blue	.	.	.	.	.	.	706
XLOC_l2_015542	221.1182	78.9235	142.1947	-63.2713	blue	.	.	.	.	.	.	707
CIT	257478	78.8896	178.5884	-99.6988	blue	.	.	.	.	.	.	708
RPF2	243.2507	78.8638	164.3869	-85.5231	blue	.	.	.	.	.	.	709
ZSCAN5A	199.4144	78.8607	120.5537	-41693	blue	.	.	.	.	.	.	710
ZNF280C	226.0198	78.7131	147.3067	-68.5936	blue	.	.	.	.	.	.	711
CASP8AP2	251.2062	78.7011	172.5051	-93804	blue	.	.	.	.	.	.	712
ENST00000507324	226356	78.6781	147.6779	-68.9999	blue	.	.	.	.	.	.	713
FBL	226.6512	78.6331	148018	-69.3849	blue	.	.	.	.	.	.	714
TMEM41A	206.7023	78.6104	128.0919	-49.4815	blue	.	.	.	.	.	.	715
POMK	233464	78.5392	154.9247	-76.3855	blue	.	.	.	.	.	.	716
HIST1H2AH	224.9954	78.4292	146.5661	-68.1369	blue	.	.	.	.	.	.	717
PFDN4	222.7481	78.3842	144.3639	-65.9797	blue	.	.	.	.	.	.	718
CDKN2D	236.2427	78.3749	157.8679	-79493	blue	.	.	.	.	.	.	719
NCS1	221.0193	78.2451	142.7742	-64.5291	blue	.	.	.	.	Yes	Yes	720
SNHG16	213.2973	78224	135.0734	-56.8494	blue	.	.	.	.	.	.	721
TMEM208	220.0771	78.1701	141907	-63.7369	blue	.	.	.	.	.	.	722
IDI2-AS1	224.5559	78.1699	146386	-68.2161	blue	.	.	.	.	.	.	723
DCUN1D1	215.7899	78.1692	137.6207	-59.4515	blue	.	.	.	.	.	.	724
CEP76	242.3435	78.1517	164.1917	-86.04	blue	.	.	.	.	.	.	725
POLA1	213.9582	78.1323	135.8259	-57.6936	blue	.	.	.	.	.	.	726
NOLC1	224.2567	78123	146.1337	-68.0107	blue	.	.	.	.	.	.	727
ENST00000420550	260.8534	78.0697	182.7837	-104.7141	blue	.	.	.	.	.	.	728
CDKN2A	225.9153	78.0686	147.8467	-69.7781	blue	Yes	.	Yes	Yes	.	.	729
XK	199.2746	77.9587	121.3158	-43.3571	blue	.	.	.	.	.	.	730
COQ3	255.0037	77.9323	177.0714	-99.1391	blue	.	.	.	.	.	.	731
DYNLL2	228.9912	77849	151.1422	-73.2932	blue	.	.	.	.	.	.	732
XLOC_l2_004213	254.8932	77.8137	177.0795	-99.2659	blue	.	.	.	.	.	.	733
DBNDD1	255.6438	77.6724	177.9714	-100.2991	blue	.	.	.	.	.	.	734
MSANTD3-TMEFF1	234.1027	77.6224	156.4803	-78.8579	blue	.	.	.	.	.	.	735
RAB35	226765	77.6124	149.1525	-71.5401	blue	.	.	.	.	.	.	736
MRPS11	214.6861	77.2478	137.4382	-60.1904	blue	.	.	.	.	.	.	737
PPP1R14B	233.2057	77.1195	156.0862	-78.9666	blue	.	.	.	.	.	.	738
A_33_P3314574	224.4847	77.1004	147.3843	-70.2839	blue	.	.	.	.	.	.	739
NCK1-AS1	211.2589	77.0706	134.1883	-57.1177	blue	.	.	.	.	.	.	740
A_24_P662366	250.7304	77.0357	173.6947	-96659	blue	.	.	.	.	.	.	741
SNORD72	238632	77.0005	161.6316	-84.6311	blue	.	.	.	.	.	.	742
ENST00000577199	217.7374	76.9787	140.7587	-63.78	blue	.	.	.	.	.	.	743
TBC1D31	216.0219	76.8755	139.1464	-62271	blue	.	.	.	.	.	.	744
SNORA29	254.6843	76.8596	177.8246	-100965	blue	.	.	.	.	.	.	745
DPH2	217.2553	76.8583	140397	-63.5387	blue	.	.	.	.	.	.	746
SNORD51	242.8298	76.8111	166.0187	-89.2076	blue	.	.	.	.	.	.	747
lnc-ITGAL-2	226356	76.7326	149.6234	-72.8908	blue	.	.	.	.	.	.	748
TBC1D5	295.5736	76.6605	218.9131	-142.2526	blue	.	.	.	.	.	.	749
C11orf57	273.7042	76.6517	197.0525	-120.4009	blue	.	.	.	.	.	.	750
BOLA2B	226.2162	76.6426	149.5736	-72931	blue	.	.	.	.	.	.	751
PFDN2	237.0636	76.5246	160539	-84.0144	blue	.	.	.	.	.	.	752
TATDN2	243.7011	76.5201	167181	-90661	blue	.	.	.	.	.	.	753
ATP6V1C2	235.3723	76.4904	158.8819	-82.3915	blue	.	.	.	.	.	.	754
CD300E	229.0938	76466	152.6278	-76.1618	blue	.	.	.	.	.	.	755
SMURF2	232.1979	76.4626	155.7352	-79.2726	blue	.	.	.	.	Yes	.	756
TGIF2	216.6715	76.4465	140225	-63.7785	blue	.	.	.	.	.	.	757
MAPRE1	240.1145	76.4207	163.6938	-87.2731	blue	.	.	.	.	.	.	758
THC2527183	230535	76.3964	154.1386	-77.7422	blue	.	.	.	.	.	.	759
A_33_P3280355	243.9931	76.3702	167.6229	-91.2527	blue	.	.	.	.	.	.	760
lnc-C10orf122-2	234.8771	76.2537	158.6234	-82.3698	blue	.	.	.	.	.	.	761
KRT9	241917	76.2519	165.6651	-89.4132	blue	.	.	.	.	Yes	.	762
C9orf41	237.2567	76.1701	161.0866	-84.9164	blue	.	.	.	.	.	.	763
LHX2	213.6857	76.0975	137.5883	-61.4908	blue	.	.	.	.	.	.	764
DDX28	226.1062	76.0947	150.0115	-73.9168	blue	.	.	.	.	.	.	765
LOC102723456	216.7721	76.0837	140.6884	-64.6047	blue	.	.	.	.	.	.	766
LOC729080	225.2344	75.9293	149.3051	-73.3758	blue	.	.	.	.	.	.	767
MRPS26	234.8374	75926	158.9114	-82.9854	blue	.	.	.	.	.	.	768
ARL6IP6	234.8465	75.8076	159039	-83.2314	blue	.	.	.	.	.	.	769
FAM127B	222.4125	75.6373	146.7752	-71.1378	blue	.	.	.	.	.	.	770
THC2662122	233.6984	75.5987	158.0997	-82501	blue	.	.	.	.	.	.	771
NOL10	226.0101	75.5916	150.4185	-74827	blue	.	.	.	.	.	.	772
C20orf27	252.2111	75.5515	176.6595	-101108	blue	.	.	.	.	.	.	773
EMC6	216.1875	75546	140.6415	-65.0956	blue	.	.	.	.	.	.	774
DONSON	204.2318	75.4762	128.7555	-53.2793	blue	.	.	.	.	.	.	775
FAM210A	220.9285	75465	145.4635	-69.9985	blue	.	.	.	.	.	.	776
TMSB15B	203.0286	75.2825	127.7461	-52.4635	blue	.	.	.	.	.	.	777
RTN4IP1	212.1218	75.2015	136.9203	-61.7188	blue	.	.	.	.	.	.	778
CBFB	232.6782	75.1656	157.5126	-82.3469	blue	Yes	.	.	.	.	.	779
XRCC6BP1	220.2195	74.9517	145.2678	-70316	blue	.	.	.	.	.	.	780
NUP85	223612	74.9423	148.6697	-73.7275	blue	.	.	.	.	.	.	781
YBX1	272.1312	74.8911	197.2401	-122.3491	blue	.	.	Yes	Yes	.	.	782
HSD17B10	233.3721	74.8797	158.4924	-83.6128	blue	.	.	.	.	.	.	783
C3orf33	241.7901	74.7182	167.0719	-92.3538	blue	.	.	.	.	.	.	784
SNORD1A	206.4933	74.6968	131.7966	-57.0998	blue	.	.	.	.	.	.	785
FAM161A	204.2549	74.6713	129.5836	-54.9124	blue	.	.	.	.	.	.	786
ENST00000468519	252.9361	74.6635	178.2726	-103.6092	blue	.	.	.	.	.	.	787
XLOC_l2_006471	217.4096	74.6387	142.7708	-68.1321	blue	.	.	.	.	.	.	788
EME1	229.7488	74.5957	155.1531	-80.5574	blue	.	.	.	.	.	.	789
C2orf69	276098	74.5005	201.5975	-127097	blue	.	.	.	.	.	.	790
ACOT7	234.0876	74.4337	159.6539	-85.2202	blue	.	.	.	.	.	.	791
DGCR14	205.3821	74.0636	131.3186	-57255	blue	.	.	.	.	.	.	792
XLOC_l2_008009	221.1744	74.0603	147.1141	-73.0538	blue	.	.	.	.	.	.	793
XLOC_l2_015821	200.5759	74.0101	126.5658	-52.5557	blue	.	.	.	.	.	.	794
SNORD92	226.0785	73.8714	152.2071	-78.3357	blue	.	.	.	.	.	.	795
C1orf112	206.1731	73.8244	132.3486	-58.5242	blue	.	.	.	.	.	.	796
CCDC137	228.1895	73.7597	154.4298	-80.6701	blue	.	.	.	.	.	.	797
ENST00000442031	228.7077	73.7514	154.9563	-81.2048	blue	.	.	.	.	.	.	798
PTDSS1	211.2981	73.7022	137.5959	-63.8936	blue	.	.	.	.	.	.	799
SLC10A3	218.0247	73.6766	144.3481	-70.6715	blue	.	.	.	.	.	.	800
ENST00000605984	225.6162	73.5903	152.0259	-78.4356	blue	.	.	.	.	.	.	801
TEAD4	213.3562	73.4435	139.9127	-66.4691	blue	.	.	Yes	Yes	.	.	802
GATAD2A	206.8935	73.4294	133.4641	-60.0347	blue	.	.	.	.	.	.	803
ENST00000623013	259154	73.4275	185.7265	-112.2991	blue	.	.	.	.	.	.	804
XPOT	231.0823	73.4061	157.6762	-84.2701	blue	.	.	.	.	.	.	805
ADAT2	231.2441	73.3991	157845	-84.4459	blue	.	.	.	.	.	.	806
THC2731370	227.0934	73.3884	153705	-80.3167	blue	.	.	.	.	.	.	807
BORA	286.2476	73.3804	212.8672	-139.4869	blue	.	.	.	.	.	.	808
HIST4H4	237.0902	73.3754	163.7149	-90.3395	blue	.	.	.	.	.	.	809
DNMT1	223.0806	73.3576	149723	-76.3654	blue	.	.	Yes	Yes	.	.	810
ENST00000508881	243.8836	73.3325	170.5512	-97.2187	blue	.	.	.	.	.	.	811
ABCD1	211.3662	73.3153	138.0509	-64.7356	blue	.	.	.	.	.	.	812
OGFOD1	246695	73.2654	173.4296	-100.1642	blue	.	.	.	.	.	.	813
OTUD6B	226.6172	73.2406	153.3765	-80.1359	blue	.	.	.	.	.	.	814
HIST3H2A	219.1969	73.1901	146.0068	-72.8167	blue	.	.	.	.	.	.	815
NUDT5	260.0045	73061	186.9435	-113.8826	blue	.	.	.	.	.	.	816
HIST1H2BD	217312	73054	144258	-71204	blue	.	.	.	.	.	.	817
SNRPB	210259	73.0349	137224	-64.1891	blue	.	.	.	.	.	.	818
TRIM59	220.4493	73.0297	147.4196	-74.3898	blue	.	.	Yes	Yes	.	.	819
VPS35	222.4337	72.9909	149.4428	-76.4519	blue	.	.	.	.	.	.	820
KDM4A-AS1	247.4025	72.9574	174.4452	-101.4878	blue	.	.	.	.	.	.	821
lnc-RAD51-1	229.7926	72.8843	156.9083	-84.0241	blue	.	.	.	.	.	.	822
GNA13	258.4006	72.7635	185.6372	-112.8737	blue	.	.	.	.	.	.	823
MYH7	216339	72.6626	143.6764	-71.0138	blue	.	.	.	.	.	.	824
PRKDC	212.9997	72.6427	140357	-67.7142	blue	.	.	Yes	Yes	.	.	825
SNRPA	220879	72.6008	148.2782	-75.6774	blue	.	.	.	.	.	.	826
THC2541884	229.7178	72.5691	157.1487	-84.5796	blue	.	.	.	.	.	.	827
lnc-GAPDH-3	248.0489	72.5221	175.5269	-103.0048	blue	.	.	.	.	.	.	828
NUP62	215.3341	72.4744	142.8597	-70.3854	blue	.	.	.	.	.	.	829
SRPRB	225089	72.4682	152.6209	-80.1527	blue	.	.	.	.	.	.	830
C2orf48	245.5714	72.4181	173.1533	-100.7352	blue	.	.	.	.	.	.	831
lnc-FOXK2-1	236.5516	72.3839	164.1676	-91.7837	blue	.	.	.	.	.	.	832
C3orf67	229263	72.2161	157.0469	-84.8308	blue	.	.	.	.	.	.	833
SURF6	217.9664	72.1681	145.7984	-73.6303	blue	.	.	.	.	.	.	834
FOXK2	224.4265	72.0865	152.34	-80.2535	blue	.	.	Yes	Yes	.	.	835
LYAR	223.8794	71823	152.0564	-80.2334	blue	.	.	.	.	.	.	836
ANKRD27	206.1255	71811	134.3146	-62.5036	blue	.	.	.	.	.	.	837
XLOC_l2_005198	239.0102	71.7858	167.2245	-95.4387	blue	.	.	.	.	.	.	838
YARS2	224.4753	71.7645	152.7108	-80.9462	blue	.	.	.	.	.	.	839
SEH1L	205.3789	71.6582	133.7206	-62.0624	blue	.	.	.	.	.	.	840
DERL1	212.2439	71.6539	140.59	-68.9361	blue	.	.	.	.	.	.	841
SH3BP1	249.9706	71.6141	178.3565	-106.7425	blue	.	.	.	.	.	.	842
LIG1	199.7798	71.5942	128.1856	-56.5914	blue	.	.	.	.	.	.	843
C19orf47	242505	71.5579	170.9471	-99.3892	blue	.	.	.	.	.	.	844
METTL1	228.5278	71.5543	156.9736	-85.4193	blue	.	.	.	.	.	.	845
SLC30A3	249.0346	71.5336	177501	-105.9674	blue	.	.	.	.	.	.	846
AADAT	193.0497	71.4791	121.5707	-50.0916	blue	.	.	.	.	.	.	847
ZUFSP	240833	71448	169385	-97.9371	blue	.	.	.	.	.	.	848
POLD3	214.9987	71.4113	143.5874	-72.1761	blue	.	.	.	.	.	.	849
GMNN	198.6348	71.3686	127.2662	-55.8976	blue	.	.	.	.	.	.	850
WDR43	222.3398	71.3018	151038	-79.7362	blue	.	.	.	.	.	.	851
PRR3	226.8846	71.2982	155.5864	-84.2881	blue	.	.	.	.	.	.	852
RAD21	197.2105	71.2512	125.9593	-54.7081	blue	Yes	.	.	.	.	.	853
SCARNA23	205.9106	71.2365	134.6741	-63.4375	blue	.	.	.	.	.	.	854
SLMO1	244.4829	71.1629	173.32	-102.1572	blue	.	.	.	.	.	.	855
CDC23	252.3991	71.1437	181.2553	-110.1116	blue	.	.	.	.	.	.	856
USP41	219.3171	71.0771	148.24	-77163	blue	.	.	.	.	.	.	857
PTPRG-AS1	236.1657	71.0688	165.0969	-94.0281	blue	.	.	.	.	.	.	858
ZNF530	228.6105	70.9919	157.6186	-86.6268	blue	.	.	.	.	.	.	859
WASF1	204.0913	70.9474	133.1438	-62.1964	blue	.	.	.	.	.	.	860
TEX30	235.9818	70.9269	165.0549	-94.1279	blue	.	.	.	.	.	.	861
lnc-HAGHL-1	227.8877	70874	157.0137	-86.1398	blue	.	.	.	.	.	.	862
C8orf59	208.5665	70.8667	137.6998	-66.8331	blue	.	.	.	.	.	.	863
SLMO2	234.5928	70.8295	163.7633	-92.9338	blue	.	.	.	.	.	.	864
A_33_P3423202	202.8903	70.8185	132.0717	-61.2532	blue	.	.	.	.	.	.	865
A_33_P3380913	210.4211	70.7509	139.6701	-68.9192	blue	.	.	.	.	.	.	866
ZFP1	223.0474	70.7344	152313	-81.5787	blue	.	.	.	.	.	.	867
PAQR4	215.2974	70676	144.6214	-73.9454	blue	.	.	.	.	.	.	868
NELFE	228.7838	70.6673	158.1165	-87.4492	blue	.	.	.	.	.	.	869
FLVCR1	221.7529	70.6556	151.0973	-80.4417	blue	.	.	Yes	.	.	.	870
WBP11	205.1907	70651	134.5396	-63.8886	blue	.	.	.	.	.	.	871
NT5DC2	204.4773	70637	133.8402	-63.2032	blue	.	.	.	.	.	.	872
PUSL1	223976	70.5701	153406	-82.8359	blue	.	.	.	.	.	.	873
VTRNA1-3	210438	70.4638	139.9743	-69.5105	blue	.	.	.	.	.	.	874
BU963192	207.3584	70.4582	136.9002	-66442	blue	.	.	.	.	.	.	875
MAPKAPK5	225.4832	70.3897	155.0935	-84.7038	blue	.	.	.	.	.	.	876
GARS	262.1131	70.3845	191.7286	-121344	blue	.	.	.	.	.	.	877
LOC100507462	221.3734	70.3368	151.0366	-80.6998	blue	.	.	.	.	.	.	878
DHTKD1	223.1717	70.3092	152.8626	-82.5534	blue	.	.	.	.	.	.	879
WDR74	252755	70.2956	182.4593	-112.1637	blue	.	.	.	.	.	.	880
DYNC1LI2	222.8456	70.1662	152.6794	-82.5133	blue	.	.	.	.	.	.	881
TMPPE	231.7237	70.1635	161.5602	-91.3967	blue	.	.	.	.	.	.	882
lnc-PRR14-1	205.4441	70.1035	135.3406	-65.2371	blue	.	.	.	.	.	.	883
PUS7	215.7486	70.0114	145.7372	-75.7258	blue	.	.	.	.	.	.	884
HIST1H2BE	213322	69.9981	143.3239	-73.3258	blue	.	.	.	.	.	.	885
CEP72	230.0482	69.9909	160.0572	-90.0663	blue	.	.	.	.	.	.	886
R3HDM1	224.8723	69.9761	154.8962	-84.9201	blue	.	.	.	.	.	.	887
ATF5	223.8824	69.9365	153.9459	-84.0094	blue	.	.	.	.	.	.	888
TMEM38B	211.1739	69.9161	141.2579	-71.3418	blue	.	.	.	.	.	.	889
PPAN	219.6103	69.8983	149.7121	-79.8138	blue	.	.	.	.	.	.	890
SUMO1	198.6483	69.8549	128.7935	-58.9386	blue	.	.	.	.	.	.	891
DCAF7	250.6284	69.8531	180.7753	-110.9222	blue	.	.	.	.	.	.	892
USP31	207.8705	69.8275	138043	-68.2155	blue	.	.	.	.	.	.	893
SNORD119	207.4296	69.7932	137.6364	-67.8431	blue	.	.	.	.	Yes	.	894
API5	244.7999	69.7164	175.0836	-105.3672	blue	.	.	.	.	.	.	895
lnc-KCNT1-1	228.5062	69682	158.8241	-89.1421	blue	.	.	.	.	.	.	896
STRA13	220312	69.6595	150.6526	-80.9931	blue	.	.	.	.	.	.	897
A_33_P3404047	235.6683	69.6556	166.0127	-96.3571	blue	.	.	.	.	.	.	898
BC066989	235.7245	69.6112	166.1132	-96502	blue	.	.	.	.	.	.	899
lnc-MCM5-1	229.9328	69.6041	160.3287	-90.7246	blue	.	.	.	.	.	.	900
RDM1	239.1191	69.5276	169.5915	-100.0639	blue	.	.	.	.	.	.	901
RPN1	233.4008	69.3532	164.0475	-94.6943	blue	Yes	.	.	.	.	.	902
lnc-EDEM3-2	222.1196	69.3302	152.7894	-83.4593	blue	.	.	.	.	.	.	903
MTSS1L	210.2657	69.3282	140.9375	-71.6093	blue	.	.	.	.	.	.	904
AGMAT	228.7825	69.2453	159.5372	-90.2919	blue	.	.	.	.	.	.	905
MRPL39	231.8574	69.2162	162.6412	-93425	blue	.	.	.	.	.	.	906
KLHL7	216.6464	69.1305	147.5159	-78.3854	blue	.	.	.	.	.	.	907
A_21_P0014880	247.6621	69.0491	178.6129	-109.5638	blue	.	.	.	.	.	.	908
SDE2	216.3069	69.0462	147.2607	-78.2144	blue	.	.	.	.	.	.	909
DSN1	207.1575	68.9605	138197	-69.2365	blue	.	.	.	.	.	.	910
PABPC1	209.1817	68.8901	140.2916	-71.4014	blue	Yes	.	.	.	.	.	911
UTP23	198.9794	68.8248	130.1546	-61.3298	blue	.	.	.	.	.	.	912
ENST00000428729	197.5035	68.8054	128.6981	-59.8927	blue	.	.	.	.	.	.	913
TOP3B	241.5173	68.7332	172.7842	-104051	blue	.	.	.	.	.	.	914
ZNF74	246.9703	68.6045	178.3658	-109.7613	blue	.	.	.	.	.	.	915
PSMD2	239.9345	68.5332	171.4014	-102.8682	blue	.	.	.	.	.	.	916
ENST00000415338	224.1782	68.5137	155.6645	-87.1509	blue	.	.	.	.	Yes	.	917
MVD	221.9766	68.4473	153.5292	-85.0819	blue	.	.	.	.	.	.	918
TMEM81	205.4372	68.4385	136.9987	-68.5602	blue	.	.	.	.	.	.	919
CYP2C18	194.6609	68.3367	126.3242	-57.9874	blue	.	.	.	.	.	.	920
PNPT1	194.4245	68.2523	126.1722	-57.9199	blue	.	.	.	.	.	.	921
LCE3B	235.9841	68.2201	167764	-99.5438	blue	.	.	.	.	.	.	922
STMN1	203.4238	68.1908	135.2329	-67.0421	blue	.	.	.	.	.	.	923
ENST00000437591	237.7532	68.1636	169.5895	-101.4259	blue	.	.	.	.	.	.	924
A_33_P3301876	212044	68.1492	143.8948	-75.7457	blue	.	.	.	.	.	.	925
THC2552980	207.1658	68.1192	139.0466	-70.9274	blue	.	.	.	.	.	.	926
ACTRT3	209.9564	68.0817	141.8747	-73793	blue	.	.	.	.	.	.	927
C20orf24	219931	67.9869	151.9441	-83.9571	blue	.	.	.	.	.	.	928
HAUS6	207.0074	67.9705	139.0369	-71.0663	blue	.	.	.	.	.	.	929
ZBTB9	266.8969	67.9034	198.9936	-131.0902	blue	.	.	.	.	.	.	930
ENST00000392885	220.0889	67892	152.1969	-84.3049	blue	.	.	.	.	.	.	931
CCDC18	236.2902	67.7019	168.5883	-100.8864	blue	.	.	.	.	.	.	932
A_33_P3316691	248.6599	67.6788	180.9811	-113.3023	blue	.	.	.	.	.	.	933
EMC3-AS1	219.2809	67.6555	151.6254	-83.9698	blue	.	.	.	.	.	.	934
HIST1H2BN	264.1193	67.6414	196.4779	-128.8365	blue	.	.	.	.	.	.	935
XPO1	200.7065	67.5993	133.1072	-65508	blue	Yes	.	Yes	Yes	.	.	936
ENST00000568553	227787	67.5517	160.2353	-92.6836	blue	.	.	.	.	.	.	937
SLC25A1	257.9115	67.4907	190.4208	-122.9301	blue	.	.	.	.	.	.	938
lnc-METTL23-2	192.8253	67.4447	125.3807	-57936	blue	.	.	.	.	.	.	939
lnc-NPY5R-4	271.5571	67.3304	204.2266	-136.8962	blue	.	.	.	.	.	.	940
CSTF1	202.4257	67.2995	135.1263	-67.8268	blue	.	.	.	.	.	.	941
PSMG1	202.6086	67.1291	135.4794	-68.3503	blue	.	.	.	.	.	.	942
MRPL48	223.9184	67.1063	156.8121	-89.7059	blue	.	.	.	.	.	.	943
MRPL15	213.8614	67.0766	146.7848	-79.7083	blue	.	.	.	.	.	.	944
PFN2	193.1133	67.0751	126.0382	-58.9632	blue	.	.	.	.	.	.	945
HSPA14	227972	67.0074	160.9646	-93.9572	blue	.	.	.	.	.	.	946
lnc-WHAMM-2	218.2062	66.8794	151.3268	-84.4473	blue	.	.	.	.	.	.	947
GIT1	218.6106	66.8668	151.7438	-84877	blue	.	.	.	.	.	.	948
EXOSC2	212.1637	66833	145.3307	-78.4977	blue	.	.	.	.	.	.	949
TSFM	225.9898	66.8219	159.1679	-92.3461	blue	.	.	.	.	.	.	950
RNMT	229.6866	66.6761	163.0105	-96.3344	blue	.	.	.	.	.	.	951
CECR5	223.1607	66.6546	156.5061	-89.8515	blue	.	.	.	.	.	.	952
TARS	202.7711	66.6392	136.1319	-69.4927	blue	.	.	.	.	.	.	953
lnc-IGFALS-1	240.0165	66574	173.4425	-106.8685	blue	.	.	.	.	.	.	954
ADRM1	221.6291	66.5401	155089	-88.5489	blue	.	.	.	.	.	.	955
PRDX6	198.9167	66.5169	132.3997	-65.8828	blue	.	.	.	.	.	.	956
CNOT10	209.5831	66.4932	143.0899	-76.5967	blue	.	.	.	.	.	.	957
A_33_P3231833	203.6099	66.4295	137.1803	-70.7508	blue	.	.	.	.	.	.	958
ATP11C	259.1216	66.4103	192.7114	-126.3011	blue	.	.	.	.	.	.	959
SLC6A12	264.0303	66.3501	197.6802	-131.3301	blue	.	.	.	.	.	.	960
HPRT1	212.4278	66.2542	146.1736	-79.9193	blue	.	.	.	.	.	.	961
ACAD9	208.2127	66.2382	141.9745	-75.7363	blue	.	.	.	.	.	.	962
PSMA7	237.1337	66.1816	170952	-104.7704	blue	.	.	.	.	.	.	963
LRRC8B	217.7425	66.1711	151.5714	-85.4003	blue	.	.	.	.	.	.	964
MSANTD3	240571	66098	174473	-108375	blue	.	.	.	.	.	.	965
HIST1H2AK	209.0042	66.0817	142.9225	-76.8407	blue	.	.	.	.	.	.	966
lnc-DHX38-5	215.0006	66.0803	148.9203	-82.84	blue	.	.	.	.	.	.	967
SOX9	216.5236	66.0741	150.4495	-84.3754	blue	.	.	Yes	Yes	.	.	968
DPY30	208.1153	66.0075	142.1078	-76.1004	blue	.	.	.	.	.	.	969
TMEM206	216.4782	65.9983	150.4799	-84.4816	blue	.	.	.	.	.	.	970
TMC7	222.4936	65.8769	156.6167	-90.7397	blue	.	.	.	.	.	.	971
BRCA1	225.0681	65.7732	159.2949	-93.5217	blue	Yes	Yes	Yes	Yes	.	.	972
OSBP2	232.5253	65.7546	166.7707	-101.0161	blue	.	.	.	.	.	.	973
NIPSNAP1	264.8819	65.6959	199186	-133.4901	blue	.	.	.	.	.	.	974
BCL2L12	228.9328	65.6617	163.2711	-97.6094	blue	Yes	.	.	.	.	.	975
PEX13	212.6747	65.6111	147.0636	-81.4525	blue	.	.	.	.	.	.	976
SNORD126	207.8121	65.6072	142.2049	-76.5977	blue	.	.	.	.	.	.	977
HSP90AB1	214.7001	65.5738	149.1263	-83.5524	blue	Yes	.	.	.	.	.	978
CU677276	247.4355	65.4961	181.9394	-116.4433	blue	.	.	.	.	.	.	979
ZNF473	222.3964	65.4276	156.9688	-91.5412	blue	.	.	.	.	.	.	980
PARP1	213319	65.4037	147.9153	-82.5115	blue	.	.	.	.	.	.	981
ENST00000506710	204.3028	65.3877	138.9151	-73.5273	blue	.	.	.	.	.	.	982
NRAS	196.0844	65.3174	130767	-65.4496	blue	Yes	.	Yes	Yes	.	.	983
BOLA3-AS1	224056	65.2834	158.7726	-93.4891	blue	.	.	.	.	.	.	984
RHNO1	199.8573	65.2557	134.6016	-69.3459	blue	.	.	.	.	.	.	985
NDUFA9	272.9708	65.2503	207.7205	-142.4702	blue	.	.	.	.	.	.	986
USP13	252.7375	65.2294	187.5081	-122.2787	blue	.	.	.	.	.	.	987
CCT3	198.3474	65.2223	133.1251	-67.9028	blue	.	.	.	.	.	.	988
PAICS	233.7787	65184	168.5947	-103.4108	blue	.	.	.	.	.	.	989
KIF3C	233.4372	65.1464	168.2908	-103.1444	blue	.	.	.	.	.	.	990
GCSH	221.0153	65.1358	155.8795	-90.7437	blue	.	.	.	.	.	.	991
HCCS	250.4721	65.0889	185.3832	-120.2942	blue	.	.	.	.	.	.	992
MSL3P1	245.6264	65.0645	180.5619	-115.4974	blue	.	.	.	.	.	.	993
SMS	200.2177	65.0633	135.1544	-70.0911	blue	.	.	.	.	.	.	994
lnc-MATN2-2	198.8994	65.0419	133.8575	-68.8157	blue	.	.	.	.	.	.	995
GFM1	253.9973	65.0191	188.9781	-123959	blue	.	.	.	.	.	.	996
DPH3	252.4422	64.9393	187.5028	-122.5635	blue	.	.	.	.	.	.	997
RDX	264.5256	64.9138	199.6118	-134698	blue	.	.	.	.	.	.	998
lnc-APITD1-1	251.3779	64.8294	186.5486	-121.7192	blue	.	.	.	.	.	.	999
lnc-HIST1H3F-1	184.5781	64.7908	119.7873	-54.9965	blue	.	.	.	.	.	.	1000
ENST00000437690	205.2198	64.6802	140.5396	-75.8594	blue	.	.	.	.	.	.	1001
ENST00000581677	212.7798	64.6267	148.1531	-83.5264	blue	.	.	.	.	.	.	1002
GDI2	234.8731	64.6022	170.2709	-105.6687	blue	.	.	.	.	.	.	1003
CLPB	219.9721	64.5138	155.4583	-90.9445	blue	.	.	.	.	.	.	1004
SNORD63	225.0477	64.5082	160.5396	-96.0314	blue	.	.	.	.	.	.	1005
ZAR1L	221.3942	64.5001	156894	-92.3939	blue	.	.	.	.	.	.	1006
DBR1	220441	64.4906	155.9504	-91.4599	blue	.	.	.	.	.	.	1007
RMI1	200837	64.4381	136.3989	-71.9608	blue	.	.	.	.	.	.	1008
FADS1	195.1599	64.4174	130.7425	-66.3251	blue	.	.	.	.	.	.	1009
KLHL36	229.5874	64.3768	165.2105	-100.8337	blue	.	.	.	.	.	.	1010
XLOC_l2_003293	208.0617	64.3443	143.7175	-79.3732	blue	.	.	.	.	.	.	1011
MARCKSL1	197.9251	64.2937	133.6314	-69.3376	blue	.	.	.	.	.	.	1012
SEC61G	238929	64.2673	174.6617	-110.3943	blue	.	.	.	.	.	.	1013
lnc-CLDN6-1	216.5845	64.2546	152.3299	-88.0754	blue	.	.	.	.	.	.	1014
ENST00000515142	234.2104	64.2224	169.9881	-105.7657	blue	.	.	.	.	.	.	1015
A_33_P3261640	216.9746	64.2126	152762	-88.5493	blue	.	.	.	.	.	.	1016
CEBPG	209.7104	64187	145.5234	-81.3364	blue	.	.	.	.	.	.	1017
TOMM5	214.7782	64.1747	150.6034	-86.4287	blue	.	.	.	.	.	.	1018
LOC102724747	199.7352	64.1513	135.5839	-71.4326	blue	.	.	.	.	.	.	1019
MYC	211.6282	64.1322	147496	-83.3639	blue	Yes	.	Yes	Yes	.	.	1020
DDX10	207.6009	64.1313	143.4696	-79.3383	blue	Yes	.	.	.	.	.	1021
HIST1H2AC	199.6594	64099	135.5604	-71.4613	blue	.	.	.	.	.	.	1022
ENST00000526453	225.1588	64.0374	161.1214	-97.0841	blue	.	.	.	.	.	.	1023
STK32C	224.9158	64004	160.9117	-96.9077	blue	.	.	.	.	.	.	1024
TRMT10C	215.8721	63.9873	151.8847	-87.8974	blue	.	.	.	.	.	.	1025
MORC2	212.6435	63.9685	148.6751	-84.7066	blue	.	.	.	.	.	.	1026
AK095730	227.7874	63855	163.9323	-100.0773	blue	.	.	.	.	.	.	1027
CEP57L1	224.0635	63809	160.2545	-96.4455	blue	.	.	.	.	.	.	1028
NOL7	202553	63.7497	138.8032	-75.0535	blue	.	.	.	.	.	.	1029
MKS1	233.3155	63.7483	169.5672	-105.8189	blue	.	.	.	.	.	.	1030
AI421806	207638	63.6863	143.9517	-80.2654	blue	.	.	.	.	.	.	1031
GNB1L	200.9013	63.6767	137.2246	-73.5479	blue	.	.	.	.	.	.	1032
LOC494141	217463	63.6669	153.7961	-90.1292	blue	.	.	.	.	.	.	1033
ASB7	203.4534	63.6499	139.8035	-76.1536	blue	.	.	.	.	.	.	1034
ARHGEF9-IT1	223.7153	63.6335	160.0818	-96.4483	blue	.	.	.	.	.	.	1035
FMR1	210.0962	63.6156	146.4806	-82865	blue	.	.	.	.	.	.	1036
PCAT6	217699	63.6058	154.0931	-90.4873	blue	.	.	.	.	.	.	1037
PRPF4	197.8184	63.5905	134.2278	-70.6373	blue	.	.	.	.	.	.	1038
ZNF777	218.4594	63.5623	154.8971	-91.3349	blue	.	.	.	.	.	.	1039
RIOK1	190.1793	63.5177	126.6617	-63144	blue	.	.	.	.	.	.	1040
lnc-RP11-712L6.5.1-2	188.6299	63.4931	125.1368	-61.6437	blue	.	.	.	.	.	.	1041
GTSE1-AS1	211.2474	63.4759	147.7714	-84.2955	blue	.	.	.	.	.	.	1042
RAET1K	211801	63.4739	148.3272	-84.8533	blue	.	.	.	.	.	.	1043
lnc-SMUG1-6	216.0972	63.4709	152.6263	-89.1553	blue	.	.	.	.	.	.	1044
BAK1	213.7351	63.4244	150.3107	-86.8863	blue	.	.	.	.	.	.	1045
LDHB	232.2912	63.4164	168.8749	-105.4585	blue	.	.	.	.	Yes	.	1046
MYBL1	188.4651	63.3733	125.0918	-61.7185	blue	.	.	.	.	.	.	1047
NOC2L	186.7667	63.3351	123.4316	-60.0964	blue	.	.	.	.	.	.	1048
NXT2	212.3473	63.3071	149.0401	-85733	blue	.	.	.	.	.	.	1049
C19orf53	242.9254	63291	179.6345	-116.3435	blue	.	.	.	.	.	.	1050
HMBS	198.3124	63.2795	135.0329	-71.7534	blue	.	.	.	.	.	.	1051
ARL9	206.6311	63.2683	143.3628	-80.0946	blue	.	.	.	.	.	.	1052
AF118084	211.3114	63.2511	148.0602	-84.8091	blue	.	.	.	.	.	.	1053
CABLES2	213.8842	63.2345	150.6497	-87.4152	blue	.	.	.	.	.	.	1054
ENST00000603395	196.3577	63.2333	133.1244	-69.8911	blue	.	.	.	.	.	.	1055
ENST00000437884	200.4789	63.1667	137.3122	-74.1456	blue	.	.	.	.	.	.	1056
ENST00000503052	184.1599	63128	121.0319	-57.9038	blue	.	.	.	.	.	.	1057
BAIAP2L1	208.3865	63.0275	145359	-82.3315	blue	.	.	.	.	.	.	1058
CEP83-AS1	206.9222	62.9934	143.9287	-80.9353	blue	.	.	.	.	.	.	1059
PP13	212.9452	62991	149.9542	-86.9632	blue	.	.	.	.	.	.	1060
lnc-CMTM3-1	242.1953	62.9836	179.2118	-116.2282	blue	.	.	.	.	.	.	1061
GTF2IRD1	232.7672	62.9642	169803	-106.8388	blue	.	.	.	.	.	.	1062
THC2561393	232.1928	62.9593	169.2335	-106.2742	blue	.	.	.	.	.	.	1063
lnc-VIP-1	235.3225	62.9475	172375	-109.4275	blue	.	.	.	.	.	.	1064
HNRNPAB	203.9586	62.9416	141017	-78.0753	blue	.	.	.	.	.	.	1065
TMEM183B	202.6175	62.9407	139.6768	-76.7361	blue	.	.	.	.	.	.	1066
NCBP2-AS2	186.7334	62.9072	123.8262	-60919	blue	.	.	.	.	.	.	1067
LAGE3	201.8062	62.8893	138.9169	-76.0275	blue	.	.	.	.	.	.	1068
H1FX	246.6631	62.8838	183.7794	-120.8956	blue	.	.	.	.	.	.	1069
ZDHHC9	188.09	62855	125235	-62.38	blue	.	.	.	.	.	.	1070
lnc-KCNC2-1	205.3312	62.8363	142495	-79.6587	blue	.	.	.	.	.	.	1071
TBPL1	230.1166	62.8198	167.2968	-104477	blue	.	.	.	.	.	.	1072
UBXN2A	214.2908	62.5273	151.7635	-89.2362	blue	.	.	.	.	.	.	1073
NSDHL	188.7393	62.5239	126.2153	-63.6914	blue	.	.	.	.	.	.	1074
SNORD7	211.2735	62.5229	148.7507	-86.2278	blue	.	.	.	.	.	.	1075
NARS2	211.1921	62514	148.6781	-86.1641	blue	.	.	.	.	.	.	1076
ACBD3	222.3301	62.5119	159.8182	-97.3063	blue	.	.	.	.	.	.	1077
CA5BP1	194.4953	62475	132.0202	-69.5452	blue	.	.	.	.	.	.	1078
A_33_P3366321	190.4226	62.3861	128.0366	-65.6505	blue	.	.	.	.	.	.	1079
LSM5	220.4991	62.3284	158.1707	-95.8423	blue	.	.	.	.	.	.	1080
MIS18BP1	250.5996	62.2883	188.3114	-126.0231	blue	.	.	.	.	.	.	1081
DCTN5	207.1949	62.2776	144.9172	-82.6396	blue	.	.	.	.	.	.	1082
LRFN1	202664	62.2243	140.4396	-78.2153	blue	.	.	.	.	.	.	1083
ENST00000434012	247.7437	62.2175	185.5262	-123.3088	blue	.	.	.	.	.	.	1084
LOC100128851	216.3353	62.2087	154.1266	-91.9178	blue	.	.	.	.	.	.	1085
MDN1	205.2808	62198	143.0828	-80.8848	blue	.	.	.	.	.	.	1086
PHGDH	203.8008	62.0649	141.7359	-79.6709	blue	.	.	Yes	Yes	.	.	1087
LCTL	207.4658	62.0642	145.4016	-83.3374	blue	.	.	.	.	.	.	1088
NDC1	195.1624	62.0073	133.1551	-71.1477	blue	.	.	.	.	.	.	1089
FAIM	202.9868	62.0068	140.98	-78.9732	blue	.	.	.	.	.	.	1090
lnc-TRIB1-3	214.7297	61.9516	152.7781	-90.8264	blue	.	.	.	.	.	.	1091
HMGB2	236.2832	61.9481	174.3351	-112.3869	blue	.	.	.	.	.	.	1092
SMAGP	187446	61.9264	125.5196	-63.5932	blue	.	.	.	.	.	.	1093
A_21_P0014754	243.4451	61.8779	181.5672	-119.6893	blue	.	.	.	.	.	.	1094
SSX2IP	217288	61.8655	155.4225	-93.5571	blue	.	.	.	.	.	.	1095
RRP9	201.7215	61.8595	139862	-78.0025	blue	.	.	.	.	.	.	1096
A_33_P3333523	258919	61837	197.0819	-135.2449	blue	.	.	.	.	.	.	1097
XLOC_l2_009539	219.1021	61.8297	157.2724	-95.4427	blue	.	.	.	.	.	.	1098
OR7C2	217.6378	61.7843	155.8536	-94.0693	blue	.	.	.	.	.	.	1099
IDH2	235.4642	61.7349	173.7293	-111.9944	blue	Yes	.	.	.	Yes	.	1100
MCM7	207.1297	61.7234	145.4063	-83.6828	blue	.	.	.	.	.	.	1101
TPRA1	202321	61.7105	140.6106	-78.9001	blue	.	.	.	.	.	.	1102
ENST00000426283	203.5219	61.6965	141.8254	-80.1289	blue	.	.	.	.	.	.	1103
NIPA2	214.9176	61.6189	153.2987	-91.6798	blue	.	.	.	.	.	.	1104
A_33_P3278896	200.3349	61.5944	138.7405	-77146	blue	.	.	.	.	.	.	1105
EIF4EBP1	201908	61.5698	140.3382	-78.7685	blue	.	.	Yes	Yes	.	.	1106
EBNA1BP2	210.7082	61.5672	149141	-87.5739	blue	.	.	.	.	.	.	1107
lnc-ATF3-1	200.3756	61.4775	138.8982	-77.4207	blue	.	.	.	.	.	.	1108
XLOC_l2_013460	243.6259	61.4518	182.1741	-120.7223	blue	.	.	.	.	.	.	1109
CASP2	197.0319	61.4458	135.5861	-74.1403	blue	.	.	.	.	.	.	1110
CCDC147-AS1	193.5193	61.4351	132.0842	-70.6491	blue	.	.	.	.	.	.	1111
BARX2	195.4821	61.3971	134.0851	-72688	blue	.	.	.	.	.	.	1112
NFXL1	210.4192	61.3879	149.0313	-87.6433	blue	.	.	.	.	.	.	1113
GCFC2	220.9781	61185	159.7931	-98.6082	blue	.	.	.	.	.	.	1114
NOL9	217.2906	61.1568	156.1338	-94977	blue	.	.	.	.	.	.	1115
lnc-SHISA8-1	273.5605	61.1349	212.4257	-151.2908	blue	.	.	.	.	.	.	1116
STK26	197.3832	61.1251	136.2581	-75133	blue	.	.	.	.	.	.	1117
ZNF32-AS1	219.5415	61.1243	158.4171	-97.2928	blue	.	.	.	.	.	.	1118
ENST00000418195	202.1032	61.1215	140.9817	-79.8602	blue	.	.	.	.	.	.	1119
VPS4A	201.6487	61.0877	140.5611	-79.4734	blue	.	.	.	.	.	.	1120
ANP32E	212.5197	61.0621	151.4576	-90.3955	blue	.	.	.	.	.	.	1121
MRGBP	203.0049	60.9955	142.0094	-81.0139	blue	.	.	.	.	.	.	1122
XR_171111	201.4498	60.9815	140.4683	-79.4868	blue	.	.	.	.	.	.	1123
lnc-SMG6-3	213.5639	60.9644	152.5996	-91.6352	blue	.	.	.	.	.	.	1124
A_21_P0014792	201.4049	60.9243	140.4805	-79.5562	blue	.	.	.	.	.	.	1125
MTRR	207.9881	60.8642	147.1239	-86.2597	blue	.	.	.	.	.	.	1126
USH1G	211569	60.8343	150.7347	-89.9004	blue	.	.	.	.	.	.	1127
KCNMB2-AS1	194.3008	60.8281	133.4727	-72.6447	blue	.	.	.	.	.	.	1128
UQCRH	234.7414	60.7268	174.0146	-113.2878	blue	.	.	.	.	.	.	1129
A_33_P3335606	218.6449	60.7178	157.9271	-97.2093	blue	.	.	.	.	.	.	1130
A_33_P3329991	198.9891	60.6295	138.3596	-77.7302	blue	.	.	.	.	.	.	1131
AK123701	237.7177	60.5799	177.1377	-116.5578	blue	.	.	.	.	.	.	1132
lnc-BARHL2-1	198.0731	60552	137521	-76969	blue	.	.	.	.	.	.	1133
THC2707919	196.8838	60.4604	136.4234	-75.9629	blue	.	.	.	.	.	.	1134
ENST00000461229	197.8592	60.46	137.3992	-76.9392	blue	.	.	.	.	.	.	1135
A_33_P3397433	218.4815	60.4469	158.0346	-97.5877	blue	.	.	.	.	.	.	1136
UBE2O	226944	60433	166511	-106.0779	blue	.	.	.	.	.	.	1137
CYP27B1	198.1684	60.4134	137755	-77.3416	blue	.	.	.	.	.	.	1138
NRADDP	197.5425	60.3902	137.1523	-76.7621	blue	.	.	.	.	.	.	1139
YWHAG	201.6364	60.3422	141.2942	-80952	blue	.	.	.	.	.	.	1140
DEF8	206.5382	60.3117	146.2265	-85.9148	blue	.	.	.	.	.	.	1141
LRPPRC	201.9335	60.3102	141.6233	-81.3132	blue	.	.	.	.	.	.	1142
ANP32B	235.6094	60.3093	175.3	-114.9907	blue	.	.	.	.	.	.	1143
KCTD15	208.6347	60.2547	148.38	-88.1253	blue	.	.	.	.	.	.	1144
SRSF2	204.5537	60.2254	144.3282	-84.1028	blue	Yes	.	.	.	.	.	1145
lnc-ASH1L-2	177736	60.1666	117.5694	-57.4028	blue	.	.	.	.	.	.	1146
OSGIN2	245.6038	60.1626	185.4412	-125.2785	blue	.	.	.	.	.	.	1147
E2F5	205.9788	60.1523	145.8265	-85.6741	blue	.	.	Yes	Yes	.	.	1148
lnc-AC012313.1-1	215.1314	60.0799	155.0515	-94.9716	blue	.	.	.	.	.	.	1149
lnc-AF127577.1-4	230.6185	60.0263	170.5922	-110.5658	blue	.	.	.	.	.	.	1150
lnc-NT5E-1	209.4116	60006	149.4056	-89.3996	blue	.	.	.	.	.	.	1151
PSMD8	201.2678	60.0056	141.2622	-81.2566	blue	.	.	.	.	.	.	1152
RPUSD3	221.5942	59.9683	161.6259	-101.6576	blue	.	.	.	.	.	.	1153
SNHG1	206.9834	59.9529	147.0306	-87.0777	blue	.	.	.	.	.	.	1154
HDAC6	195197	59.9495	135.2475	-75298	blue	.	.	Yes	Yes	.	.	1155
FADS2	195.5734	59.7842	135.7892	-76.0051	blue	.	.	.	.	.	.	1156
ALS2	218.5474	59.7316	158.8159	-99.0843	blue	.	.	.	.	.	.	1157
MTMR1	216.3537	59.7079	156.6458	-96.9379	blue	.	.	.	.	.	.	1158
GPR19	199.9271	59.6635	140.2636	-80.6001	blue	.	.	.	.	.	.	1159
EIF5B	188.2367	59.6284	128.6083	-68.9799	blue	.	.	.	.	.	.	1160
YWHAH	238.1595	59.5648	178.5946	-119.0298	blue	.	.	.	.	.	.	1161
TFAP4	231.2524	59.5242	171.7283	-112.2041	blue	.	.	.	.	.	.	1162
ANKRD39	210.2746	59.4528	150.8218	-91369	blue	.	.	.	.	.	.	1163
FIRRE	176.0973	59.4514	116.6459	-57.1944	blue	.	.	.	.	.	.	1164
SCARNA9L	209.3116	59.4469	149.8647	-90.4178	blue	.	.	.	.	.	.	1165
TMPRSS13	195.6466	59.4408	136.2057	-76.7649	blue	.	.	.	.	.	.	1166
KCNK12	199.5153	59415	140.1003	-80.6853	blue	.	.	.	.	.	.	1167
HENMT1	193.35	59.4133	133.9367	-74.5234	blue	.	.	.	.	.	.	1168
PTK7	189.5263	59.3807	130.1456	-70.7649	blue	.	.	.	.	.	.	1169
PREP	194467	59.3792	135.0878	-75.7086	blue	.	.	.	.	.	.	1170
lnc-ATM-1	191.7359	59.3662	132.3697	-73.0035	blue	.	.	.	.	.	.	1171
RC3H2	195.0457	59.3598	135.6859	-76.3262	blue	.	.	.	.	.	.	1172
ADNP2	187.5122	59.3411	128.1711	-68.83	blue	.	.	.	.	.	.	1173
lnc-NDUFV1-1	215.8872	59.2462	156641	-97.3948	blue	.	.	.	.	.	.	1174
DUT	201.9611	59.1609	142.8002	-83.6393	blue	.	.	.	.	.	.	1175
PRPS2	181.6083	59.1575	122.4509	-63.2934	blue	.	.	.	.	.	.	1176
ANKIB1	231.3247	59.1435	172.1812	-113.0377	blue	.	.	.	.	.	.	1177
lnc-ZNF486-1	215.8908	59.0836	156.8072	-97.7236	blue	.	.	.	.	.	.	1178
ZNF850	193.6517	59.0629	134.5888	-75.5259	blue	.	.	.	.	.	.	1179
GAL	199.3074	59.0519	140.2555	-81.2036	blue	.	.	.	.	.	.	1180
lnc-VN1R2-1	241.0969	59.0488	182.0481	-122.9993	blue	.	.	.	.	.	.	1181
CASK	187.5704	58.9934	128577	-69.5836	blue	.	.	.	.	.	.	1182
NFKBIB	265.4708	58.9721	206.4987	-147.5266	blue	.	.	.	.	.	.	1183
ZNF286A	193.4237	58.9464	134.4772	-75.5308	blue	.	.	.	.	.	.	1184
MRPS2	192.2938	58.9007	133393	-74.4923	blue	.	.	.	.	.	.	1185
BC013798	237.2108	58.8783	178.3326	-119.4543	blue	.	.	.	.	.	.	1186
RMND5A	230.0725	58.8665	171.2061	-112.3396	blue	.	.	.	.	.	.	1187
YRDC	209532	58.8179	150714	-91.8961	blue	.	.	.	.	.	.	1188
GLRX3	217.5196	58.7997	158.72	-99.9203	blue	.	.	.	.	.	.	1189
CEBPZ	232.2765	58.7923	173.4842	-114.6919	blue	.	.	.	.	.	.	1190
NCAPH2	187.3774	58.7865	128.5909	-69.8044	blue	.	.	.	.	.	.	1191
SNORA30	191.6696	58.7694	132.9002	-74.1308	blue	.	.	.	.	.	.	1192
PFDN6	192.7529	58701	134.0519	-75.3509	blue	.	.	.	.	.	.	1193
NOP2	192.8189	58.6963	134.1226	-75.4263	blue	.	.	.	.	Yes	Yes	1194
SLC33A1	214597	58691	155906	-97215	blue	.	.	.	.	.	.	1195
PIR	197.4544	58.6685	138786	-80.1175	blue	.	.	.	.	.	.	1196
LOC389641	232.3517	58.6601	173.6917	-115.0316	blue	.	.	.	.	.	.	1197
lnc-NDST2-3	205258	58.6341	146.6239	-87.9898	blue	.	.	.	.	.	.	1198
CISTR	191938	58.5553	133.3827	-74.8274	blue	.	.	.	.	.	.	1199
LRRC61	209108	58.4962	150.6117	-92.1155	blue	.	.	.	.	.	.	1200
LTV1	190.92	58.4452	132.4748	-74.0295	blue	.	.	.	.	.	.	1201
SRC	197.5348	58.4267	139.1081	-80.6814	blue	Yes	.	Yes	Yes	.	.	1202
MCUR1	211.3166	58.4092	152.9074	-94.4982	blue	.	.	.	.	.	.	1203
CAND1.11	211.4826	58.3826	153.1	-94.7174	blue	.	.	.	.	.	.	1204
CCDC112	235.1873	58.3502	176837	-118.4868	blue	.	.	.	.	.	.	1205
FOXP4-AS1	220.3962	58.3091	162.0871	-103778	blue	.	.	.	.	.	.	1206
HCG16	225.0254	58256	166.7694	-108.5134	blue	.	.	.	.	.	.	1207
RRP1	223.3731	58.2374	165.1357	-106.8982	blue	.	.	.	.	.	.	1208
UHRF1BP1	197.7821	58.0984	139.6837	-81.5853	blue	.	.	.	.	.	.	1209
ENST00000399148	214.1298	58.0926	156.0371	-97.9445	blue	.	.	.	.	.	.	1210
DNPH1	192.6762	58.0646	134.6116	-76547	blue	.	.	.	.	.	.	1211
ENST00000498782	214.8163	58.0378	156.7785	-98.7408	blue	.	.	.	.	.	.	1212
C17orf67	207.7334	58.0273	149706	-91.6787	blue	.	.	.	.	.	.	1213
A_33_P3254831	227801	58.0003	169.8006	-111.8003	blue	.	.	.	.	.	.	1214
AEN	223.2886	57.9997	165.2889	-107.2893	blue	.	.	.	.	.	.	1215
HIST1H2BK	193089	57.9862	135.1028	-77.1166	blue	.	.	.	.	.	.	1216
HIST2H2BE	202.6275	57.9383	144.6892	-86.7509	blue	.	.	.	.	.	.	1217
XLOC_l2_014182	206.6176	57.9302	148.6873	-90.7571	blue	.	.	.	.	.	.	1218
C21orf91	237055	57.8841	179.1709	-121.2868	blue	.	.	.	.	.	.	1219
IL20RB	192.8866	57.8309	135.0556	-77.2247	blue	.	.	.	.	.	.	1220
A_33_P3229022	216.1869	57.8204	158.3665	-100.5461	blue	.	.	.	.	.	.	1221
FAM127C	189.1037	57.8193	131.2844	-73.4651	blue	.	.	.	.	Yes	.	1222
CXCL8	212.2097	57774	154.4357	-96.6618	blue	.	.	.	.	Yes	.	1223
KCNG3	196.5188	57.7466	138.7722	-81.0256	blue	.	.	.	.	.	.	1224
RAP2A	214.9094	57.7245	157.1849	-99.4604	blue	.	.	.	.	.	.	1225
lnc-PHACTR4-2	184.1374	57713	126.4243	-68.7113	blue	.	.	.	.	.	.	1226
LOC102724943	180.5838	57.7085	122.8753	-65.1668	blue	.	.	.	.	.	.	1227
LOC641746	204837	57.6297	147.2072	-89.5775	blue	.	.	.	.	.	.	1228
XRCC6	209.9869	57.5536	152.4333	-94.8797	blue	.	.	.	.	.	.	1229
LOC102724115	221.5047	57.5255	163.9792	-106.4537	blue	.	.	.	.	.	.	1230
A_33_P3346533	196.0325	57.5114	138.5211	-81.0096	blue	.	.	.	.	.	.	1231
CLOCK	215.7417	57.5056	158.2361	-100.7305	blue	.	.	.	.	.	.	1232
HES6	201646	57.4571	144.1889	-86.7317	blue	.	.	.	.	.	.	1233
ENST00000582866	202.9297	57.4469	145.4828	-88.0359	blue	.	.	.	.	.	.	1234
POP7	184.2564	57.42	126.8364	-69.4163	blue	.	.	.	.	.	.	1235
QTRTD1	197.9998	57.4179	140.5818	-83.1639	blue	.	.	.	.	.	.	1236
PDAP1	208.9	57.4087	151.4913	-94.0825	blue	.	.	.	.	.	.	1237
LOC339803	204.6205	57.3934	147.2272	-89.8338	blue	.	.	.	.	.	.	1238
RIBC2	203.2435	57.3775	145.8659	-88.4884	blue	.	.	.	.	.	.	1239
COCH	193.8528	57.2028	136.65	-79.4472	blue	.	.	.	.	.	.	1240
THC2685534	208971	57198	151773	-94575	blue	.	.	.	.	.	.	1241
HRSP12	184.3716	57.1555	127.2161	-70.0606	blue	.	.	.	.	.	.	1242
CDKN2B-AS1	198479	57147	141332	-84185	blue	.	.	.	.	.	.	1243
NMU	202.5703	57.1374	145.4329	-88.2955	blue	.	.	.	.	.	.	1244
OXR1	202981	57.0716	145.9094	-88.8378	blue	.	.	.	.	.	.	1245
lnc-PLA2G15-2	235.1382	57.0687	178.0695	-121.0008	blue	.	.	.	.	.	.	1246
lnc-SLC39A3-1	193.1975	57.0674	136.1301	-79.0627	blue	.	.	.	.	.	.	1247
DNAJA1P5	216422	57.0598	159.3623	-102.3025	blue	.	.	.	.	.	.	1248
ARPC5L	225.2202	57.0593	168.1609	-111.1016	blue	.	.	.	.	.	.	1249
RNF8	222.5097	57.0413	165.4684	-108.4271	blue	.	.	.	.	.	.	1250
ENST00000508108	191.3555	56966	134.3895	-77.4235	blue	.	.	.	.	.	.	1251
ENST00000558517	199.7805	56.9532	142.8273	-85874	blue	.	.	.	.	.	.	1252
SPATA5L1	197376	56.9121	140464	-83.5519	blue	.	.	.	.	.	.	1253
UBE2V2	185.6501	56.8699	128.7802	-71.9102	blue	.	.	.	.	.	.	1254
RNF114	223.2181	56.8559	166.3621	-109.5062	blue	.	.	.	.	.	.	1255
RIPK4	194.1776	56.7821	137.3955	-80.6133	blue	.	.	.	.	.	.	1256
lnc-POU5F1B-4	178.4249	56.7105	121.7144	-65.0039	blue	.	.	.	.	.	.	1257
RECQL5	207.3273	56.6912	150.6361	-93.9449	blue	.	.	.	.	.	.	1258
IQCB1	199.1961	56.5268	142.6693	-86.1425	blue	.	.	.	.	.	.	1259
COA4	237.4355	56.4622	180.9733	-124.5111	blue	.	.	.	.	.	.	1260
UNC5CL	189363	56.4367	132.9262	-76.4895	blue	.	.	.	.	.	.	1261
DDX19A	184.3957	56.4152	127.9805	-71.5653	blue	.	.	.	.	.	.	1262
lnc-GCGR-1	222.7566	56.3854	166.3712	-109.9857	blue	.	.	.	.	.	.	1263
ZNF460	191.6444	56.3726	135.2717	-78.8991	blue	.	.	.	.	.	.	1264
RNF26	183.7759	56.3628	127.4131	-71.0503	blue	.	.	.	.	.	.	1265
SNORA66	202.3839	56.3574	146.0265	-89.6691	blue	.	.	.	.	.	.	1266
LINC01311	196.4914	56.3091	140.1824	-83.8733	blue	.	.	.	.	.	.	1267
UTP18	188.1346	56.2005	131934	-75.7335	blue	.	.	.	.	.	.	1268
lnc-SAT2-1	227.7955	56.1961	171.5995	-115.4034	blue	.	.	.	.	.	.	1269
SEPT3	196.1054	56.1719	139.9334	-83.7615	blue	.	.	.	.	.	.	1270
SLC37A4	199.87	56.0838	143.7863	-87.7025	blue	.	.	.	.	.	.	1271
SLC25A13	185.0727	56.0596	129.0132	-72.9536	blue	.	.	.	.	.	.	1272
TIMM17B	179.4813	56.0452	123.4361	-67.3909	blue	.	.	.	.	.	.	1273
PFAS	265.2603	56.0271	209.2332	-153.2061	blue	.	.	.	.	.	.	1274
TRIM39-RPP21	214.6127	56.0187	158594	-102.5753	blue	.	.	.	.	.	.	1275
XLOC_l2_009968	208.4759	55.9805	152.4954	-96515	blue	.	.	.	.	.	.	1276
NRM	197729	55.9444	141.7847	-85.8403	blue	.	.	.	.	.	.	1277
LSG1	184.3993	55.9144	128.4849	-72.5705	blue	.	.	.	.	.	.	1278
SNORD18A	186.3793	55.9093	130.47	-74.5606	blue	.	.	.	.	.	.	1279
ENST00000469070	195.5118	55.8954	139.6164	-83721	blue	.	.	.	.	.	.	1280
ATMIN	191.1962	55.8693	135.3269	-79.4576	blue	.	.	.	.	.	.	1281
TSPO	203.9131	55.8609	148.0522	-92.1914	blue	.	.	.	.	.	.	1282
ARMC1	188.8781	55.8539	133.0242	-77.1703	blue	.	.	.	.	.	.	1283
LOC101927043	182.5985	55.8489	126.7496	-70.9006	blue	.	.	.	.	.	.	1284
PPFIA3	196.5995	55.8342	140.7653	-84.9312	blue	.	.	.	.	.	.	1285
CNDP1	181.6046	55.7719	125.8327	-70.0609	blue	.	.	.	.	.	.	1286
TMEM33	220.8426	55.5706	165.2719	-109.7013	blue	.	.	.	.	.	.	1287
RAB7A	239.3058	55.5566	183.7491	-128.1925	blue	.	.	.	.	.	.	1288
TDRKH	187.1043	55.5494	131555	-76.0056	blue	.	.	.	.	.	.	1289
RTN4R	206.2185	55445	150.7735	-95.3285	blue	.	.	.	.	.	.	1290
lnc-AQP8-1	252.5851	55371	197.2142	-141.8432	blue	.	.	.	.	.	.	1291
UFD1L	200.4137	55.2888	145.1249	-89.8361	blue	.	.	.	.	.	.	1292
GPT2	201.3841	55.2844	146.0997	-90.8152	blue	.	.	.	.	.	.	1293
TINCR	193.6795	55.2769	138.4026	-83.1257	blue	.	.	.	.	.	.	1294
LOC101927207	199.8505	55.2658	144.5847	-89.3189	blue	.	.	.	.	.	.	1295
LRRC57	230.2987	55.2612	175.0375	-119.7763	blue	.	.	.	.	.	.	1296
A_33_P3256655	209.1149	55231	153.8838	-98.6528	blue	.	.	.	.	.	.	1297
HACE1	215.4296	55.0937	160.3359	-105.2422	blue	.	.	Yes	Yes	.	.	1298
C16orf87	201.9246	55.0802	146.8444	-91.7641	blue	.	.	.	.	.	.	1299
lnc-TERF1-1	187.2566	55039	132.2176	-77.1786	blue	.	.	.	.	.	.	1300
APOO	187.9718	55.0101	132.9617	-77.9516	blue	.	.	.	.	.	.	1301
CCDC77	195.6524	54.9934	140.6591	-85.6657	blue	.	.	.	.	.	.	1302
ZNF593	180.8316	54.8712	125.9605	-71.0893	blue	.	.	.	.	.	.	1303
A_33_P3300117	190.5191	54.8468	135.6723	-80.8256	blue	.	.	.	.	.	.	1304
OTUD6B-AS1	180.9661	54.7738	126.1923	-71.4185	blue	.	.	.	.	.	.	1305
CBX8	197.6886	54.6767	143.0119	-88.3352	blue	.	.	Yes	Yes	.	.	1306
ZNF202	206.0048	54.6653	151.3395	-96.6742	blue	.	.	.	.	.	.	1307
ENST00000416620	186.1383	54653	131.4853	-76.8323	blue	.	.	.	.	.	.	1308
A_33_P3328284	185.16	54.6491	130.5109	-75.8619	blue	.	.	.	.	.	.	1309
THC2691510	196.1016	54.6153	141.4863	-86871	blue	.	.	.	.	.	.	1310
WDR5	189.5384	54.6072	134.9312	-80324	blue	.	.	.	.	.	.	1311
ENST00000468766	246.8228	54.5886	192.2342	-137.6456	blue	.	.	.	.	.	.	1312
B4GALT4	201.9929	54.5342	147.4587	-92.9245	blue	.	.	.	.	.	.	1313
RHEB	180.6173	54.5336	126.0837	-71.5501	blue	.	.	.	.	.	.	1314
KIF24	181.7205	54.5318	127.1888	-72657	blue	.	.	.	.	.	.	1315
lnc-ANAPC11-2	194335	54.5293	139.8058	-85.2765	blue	.	.	.	.	.	.	1316
ZNF343	189.3	54.5243	134.7757	-80.2515	blue	.	.	.	.	.	.	1317
lnc-SLC4A10-4	211.9856	54.5026	157.4829	-102.9803	blue	.	.	.	.	.	.	1318
lnc-GFM1-1	231.0122	54.4939	176.5182	-122.0243	blue	.	.	.	.	.	.	1319
SAA3P	196.0469	54.4876	141.5592	-87.0716	blue	.	.	.	.	.	.	1320
lnc-ITGAL-3	192.9516	54.44	138.5116	-84.0716	blue	.	.	.	.	.	.	1321
A_33_P3298251	188.1042	54.3801	133.7241	-79344	blue	.	.	.	.	.	.	1322
THOC3	176.8491	54.3774	122.4718	-68.0944	blue	.	.	.	.	.	.	1323
lnc-LDHC-1	210.8461	54359	156.4871	-102.1282	blue	.	.	.	.	.	.	1324
PLP2	196.9544	54.3374	142.6169	-88.2795	blue	.	.	.	.	.	.	1325
CMAS	177.1468	54.2973	122.8495	-68.5522	blue	.	.	.	.	.	.	1326
ENST00000503220	190.4587	54.2898	136169	-81.8792	blue	.	.	.	.	.	.	1327
lnc-MAGOH-1	227.1408	54.2395	172.9013	-118.6618	blue	.	.	.	.	.	.	1328
SNRNP200	170.3868	54.2385	116.1483	-61.9098	blue	.	.	.	.	.	.	1329
SCYL2	209.5519	54232	155.3199	-101.0878	blue	.	.	.	.	.	.	1330
SYAP1	202.1639	54.2306	147.9333	-93.7027	blue	.	.	.	.	.	.	1331
ENST00000614063	188.3377	54.2193	134.1184	-79.8991	blue	.	.	.	.	.	.	1332
STT3A	205.4171	54203	151.2141	-97.0111	blue	.	.	.	.	.	.	1333
RPS6KB1	200.5654	54.1906	146.3748	-92.1842	blue	.	.	.	.	.	.	1334
TXNRD1	202.8487	54.1718	148.6769	-94.5051	blue	.	.	.	.	.	.	1335
ZC3H18	189.0183	54.1439	134.8744	-80.7305	blue	.	.	.	.	.	.	1336
ARMC6	208.5213	54.0842	154.4371	-100353	blue	.	.	.	.	.	.	1337
LOC101927809	187.3796	54.0418	133.3378	-79296	blue	.	.	.	.	.	.	1338
SBK1	195.5595	54.0345	141525	-87.4906	blue	.	.	.	.	.	.	1339
BCL3	190.6386	54.0105	136.6281	-82.6176	blue	Yes	.	Yes	Yes	.	.	1340
RNU6ATAC	206.6464	54.0028	152.6436	-98.6409	blue	.	.	.	.	.	.	1341
SLC35F2	226.9961	53.9911	173005	-119.0139	blue	.	.	.	.	.	.	1342
SNORD18C	214.0616	53.9454	160.1162	-106.1708	blue	.	.	.	.	.	.	1343
STX6	210.4813	53.9366	156.5447	-102.6082	blue	.	.	.	.	.	.	1344
lnc-WDR45L-1	187795	53.9134	133.8815	-79.9681	blue	.	.	.	.	.	.	1345
FGFBP3	192.1819	53.8937	138.2882	-84.3945	blue	.	.	.	.	.	.	1346
RASD2	194.0422	53.8924	140.1499	-86.2575	blue	.	.	.	.	.	.	1347
RGS20	182.7753	53.8059	128.9693	-75.1634	blue	.	.	.	.	.	.	1348
MTMR2	200.2649	53.7845	146.4803	-92.6958	blue	.	.	.	.	.	.	1349
LOC102724479	180.3083	53.7724	126.5359	-72.7635	blue	.	.	.	.	.	.	1350
MTHFD1	219.3994	53.7029	165.6965	-111.9935	blue	.	.	.	.	.	.	1351
MAL2	189.4178	53.7001	135.7177	-82.0177	blue	.	.	.	.	.	.	1352
ERI3	194.3406	53.6757	140.6649	-86.9892	blue	.	.	.	.	.	.	1353
EBAG9	207.3292	53.6744	153.6547	-99.9803	blue	.	.	.	.	.	.	1354
USP18	195.6775	53.6529	142.0246	-88.3717	blue	.	.	.	.	.	.	1355
CALML4	194.3583	53.5778	140.7805	-87.2027	blue	.	.	.	.	.	.	1356
ENOX2	217.6989	53.5763	164.1226	-110.5462	blue	.	.	.	.	.	.	1357
YWHAZ	200.6804	53.4952	147.1852	-93.69	blue	.	.	.	.	.	.	1358
TMEM170A	239.0278	53.4812	185.5466	-132.0654	blue	.	.	.	.	.	.	1359
THC2573499	215.5556	53.4288	162.1268	-108698	blue	.	.	.	.	.	.	1360
UXS1	197.7234	53.3827	144.3408	-90.9581	blue	.	.	.	.	.	.	1361
COQ9	199.3921	53.3731	146019	-92.6459	blue	.	.	.	.	.	.	1362
POLR1A	180.4703	53.3493	127121	-73.7717	blue	.	.	.	.	.	.	1363
lnc-DGKE-2	180.3792	53.3471	127.0321	-73.6851	blue	.	.	.	.	.	.	1364
SNRPC	197.0942	53.3124	143.7818	-90.4693	blue	.	.	.	.	.	.	1365
ZDHHC23	179.2739	53.2351	126.0388	-72.8037	blue	.	.	.	.	.	.	1366
CSDE1	213.5434	53.1862	160.3572	-107171	blue	.	.	.	.	.	.	1367
C17orf96	203.0238	53.1824	149.8414	-96.6591	blue	.	.	.	.	.	.	1368
THC2525241	184.4864	53.1271	131.3593	-78.2323	blue	.	.	.	.	.	.	1369
ABTB2	186816	53.1204	133.6956	-80.5751	blue	.	.	.	.	.	.	1370
PIAS2	173.7539	53.0974	120.6565	-67.5591	blue	.	.	.	.	.	.	1371
CTU1	194.4928	53.0895	141.4033	-88.3138	blue	.	.	.	.	.	.	1372
CRYM-AS1	206.2274	53.0867	153.1407	-100.0541	blue	.	.	.	.	.	.	1373
TMEM97	184.8993	53.0672	131.8321	-78.7649	blue	.	.	.	.	.	.	1374
lnc-AC112512.1-1	231.3125	52.9981	178.3144	-125.3162	blue	.	.	.	.	.	.	1375
RTKN	208.6922	52.9935	155.6987	-102.7051	blue	.	.	.	.	.	.	1376
WDR77	209.3551	52.98	156.3751	-103.3951	blue	.	.	.	.	.	.	1377
ENST00000597330	201.5507	52862	148.6888	-95.8268	blue	.	.	.	.	.	.	1378
lnc-CDKAL1-2	196.2513	52715	143.5364	-90.8214	blue	.	.	.	.	.	.	1379
lnc-IFFO1-1	230.1361	52.7111	177425	-124.7138	blue	.	.	.	.	.	.	1380
lnc-USP24-1	194.8996	52.5951	142.3045	-89.7094	blue	.	.	.	.	.	.	1381
APRT	195.9464	52.5294	143417	-90.8876	blue	.	.	.	.	.	.	1382
PQBP1	187.9761	52.5204	135.4557	-82.9353	blue	.	.	.	.	.	.	1383
PSMD11	175.5202	52.4959	123.0243	-70.5284	blue	.	.	.	.	.	.	1384
ENST00000608605	216.4023	52.4814	163.9209	-111.4395	blue	.	.	.	.	.	.	1385
MINA	219.4202	52451	166.9691	-114.5181	blue	.	.	.	.	.	.	1386
MRPS10	177.9089	52437	125.4718	-73.0348	blue	.	.	.	.	.	.	1387
A_33_P3274189	192.4639	52.4223	140.0416	-87.6193	blue	.	.	.	.	.	.	1388
IL37	200.9584	52.4031	148.5554	-96.1523	blue	.	.	.	.	.	.	1389
LCLAT1	188.2974	52.4009	135.8965	-83.4956	blue	.	.	.	.	.	.	1390
DNAH11	187.9199	52.3933	135.5265	-83.1332	blue	.	.	.	.	.	.	1391
SFT2D2	254.7282	52.3925	202.3357	-149.9432	blue	.	.	.	.	.	.	1392
SOX4	187.0677	52381	134.6867	-82.3057	blue	.	.	Yes	Yes	.	.	1393
USP36	197.4311	52.3696	145.0615	-92.6919	blue	.	.	.	.	.	.	1394
RRAGC	246.7726	52.2617	194.5109	-142.2492	blue	.	.	.	.	.	.	1395
TMEM104	185.2402	52.2523	132.9879	-80.7356	blue	.	.	.	.	.	.	1396
XYLB	183.3152	52.2308	131.0845	-78.8537	blue	.	.	.	.	.	.	1397
XPO6	195.8925	52.2287	143.6638	-91.4351	blue	.	.	.	.	.	.	1398
PABPC3	195.4849	52.1512	143.3338	-91.1826	blue	.	.	.	.	.	.	1399
WASF3	194754	52.0781	142.6759	-90.5978	blue	.	.	.	.	.	.	1400
PRRG1	190.2568	52.0317	138.2251	-86.1934	blue	.	.	.	.	.	.	1401
ENST00000623892	178.6575	51.9977	126.6598	-74.6621	blue	.	.	.	.	.	.	1402
lnc-RP1-241P17.4.1-3	195.2332	51.9528	143.2804	-91.3276	blue	.	.	.	.	.	.	1403
FBN2	194718	51.9159	142.8021	-90.8863	blue	.	.	.	.	.	.	1404
C1orf74	203.0106	51.8932	151.1173	-99.2241	blue	.	.	.	.	.	.	1405
C19orf43	227.1572	51.8358	175.3213	-123.4855	blue	.	.	.	.	.	.	1406
TRMT61A	193.7499	51813	141.9369	-90.1239	blue	.	.	.	.	.	.	1407
ATP13A3	165.9475	51.8108	114.1367	-62.3259	blue	.	.	.	.	.	.	1408
ZBTB24	218.3959	51.7372	166.6587	-114.9215	blue	.	.	.	.	.	.	1409
SMCHD1	243.3157	51.7031	191.6125	-139.9094	blue	.	.	.	.	Yes	.	1410
ENST00000563750	174.7047	51.7001	123.0046	-71.3045	blue	.	.	.	.	.	.	1411
ABT1	240.9234	51.6955	189.2279	-137.5323	blue	.	.	.	.	.	.	1412
WDYHV1	194.9879	51.6853	143.3026	-91.6173	blue	.	.	.	.	.	.	1413
A_21_P0014692	189.2317	51.6814	137.5503	-85.8689	blue	.	.	.	.	.	.	1414
RBM12B-AS1	181.9826	51.6704	130.3121	-78.6417	blue	.	.	.	.	.	.	1415
ENST00000313865	181113	51.6154	129.4976	-77.8823	blue	.	.	.	.	.	.	1416
GEMIN2	195.3842	51.5596	143.8246	-92265	blue	.	.	.	.	.	.	1417
SNORD45C	181.6043	51.4963	130108	-78.6116	blue	.	.	.	.	.	.	1418
lnc-SOD2-2	193.9305	51.2998	142.6306	-91.3308	blue	.	.	.	.	Yes	.	1419
PWP1	189422	51.2582	138.1639	-86.9057	blue	.	.	.	.	.	.	1420
lnc-TXLNB-3	214.96	51.2522	163.7077	-112.4555	blue	.	.	.	.	.	.	1421
POLR1E	211.2836	51207	160.0766	-108.8696	blue	.	.	.	.	.	.	1422
HSBP1	199.2768	51.1861	148.0907	-96.9046	blue	.	.	.	.	.	.	1423
LOC102723465	169.8492	51.1303	118.7189	-67.5886	blue	.	.	.	.	.	.	1424
lnc-GNG5-4	181.1094	51.0383	130.0711	-79.0329	blue	.	.	.	.	.	.	1425
KLHL25	180.5668	50.9903	129.5765	-78.5862	blue	.	.	.	.	.	.	1426
RSPH14	169.3297	50.9371	118.3926	-67.4556	blue	.	.	.	.	.	.	1427
LOC399815	186.0905	50929	135.1615	-84.2325	blue	.	.	.	.	.	.	1428
ULBP1	184.0598	50.8735	133.1863	-82.3127	blue	.	.	.	.	.	.	1429
lnc-PHLDB1-1	175.1957	50.8437	124352	-73.5083	blue	.	.	.	.	.	.	1430
ENST00000429208	188.5423	50.8424	137.6999	-86.8575	blue	.	.	.	.	.	.	1431
MTVR2	198.9049	50.8248	148.0801	-97.2553	blue	.	.	.	.	.	.	1432
lnc-TTC5-1	197276	50.7968	146.4792	-95.6824	blue	.	.	.	.	.	.	1433
QRSL1	206609	50.7962	155.8128	-105.0166	blue	.	.	.	.	.	.	1434
TMEM180	190.3407	50.7866	139.5541	-88.7675	blue	.	.	.	.	.	.	1435
COMMD2	192.3665	50.7843	141.5822	-90798	blue	.	.	.	.	.	.	1436
ATP2A1	191.6291	50.7245	140.9046	-90.1801	blue	.	.	.	.	.	.	1437
NF2	185.2536	50676	134.5776	-83.9016	blue	Yes	.	Yes	Yes	.	.	1438
SURF2	178.2837	50.6448	127.6389	-76.9942	blue	.	.	.	.	.	.	1439
VPS72	193686	50.6404	143.0456	-92.4052	blue	.	.	.	.	.	.	1440
ENST00000451170	202.8219	50.6128	152.2091	-101.5963	blue	.	.	.	.	.	.	1441
PDHA1	194.0349	50.5427	143.4922	-92.9494	blue	.	.	.	.	.	.	1442
ESCO1	236.6418	50.5182	186.1236	-135.6053	blue	.	.	.	.	.	.	1443
lnc-RPGRIP1-1	173.5591	50.5109	123.0482	-72.5374	blue	.	.	.	.	.	.	1444
MEX3B	217.0246	50484	166.5406	-116.0566	blue	.	.	.	.	.	.	1445
ENST00000510261	170049	50.4641	119.5849	-69.1208	blue	.	.	.	.	.	.	1446
TCOF1	196.6958	50457	146.2389	-95.7819	blue	.	.	.	.	.	.	1447
SNORD4B	211.1664	50.4549	160.7115	-110.2566	blue	.	.	.	.	.	.	1448
A_33_P3293138	186.5808	50.4477	136.1331	-85.6854	blue	.	.	.	.	.	.	1449
AZIN1	194.8867	50.4424	144.4444	-94002	blue	.	.	.	.	.	.	1450
LMO1	185.1792	50.4187	134.7605	-84.3418	blue	Yes	.	Yes	.	.	.	1451
BRWD1-AS1	180.7422	50.4187	130.3235	-79.9048	blue	.	.	.	.	.	.	1452
NOB1	221.1511	50.4179	170.7332	-120.3153	blue	.	.	.	.	.	.	1453
ELFN1-AS1	189.1512	50.4156	138.7356	-88.32	blue	.	.	.	.	.	.	1454
XLOC_l2_010508	186.0621	50.3631	135699	-85.3359	blue	.	.	.	.	.	.	1455
ENST00000513501	203.1691	50.3559	152.8132	-102.4573	blue	.	.	.	.	.	.	1456
LOC101928059	193.9163	50.3361	143.5802	-93.2442	blue	.	.	.	.	.	.	1457
CMC4	180.9026	50.3352	130.5675	-80.2323	blue	.	.	.	.	.	.	1458
HAUS5	197.3616	50.3287	147.0329	-96.7042	blue	.	.	.	.	.	.	1459
NCBP1	186813	50.3221	136.4908	-86.1687	blue	.	.	.	.	.	.	1460
XLOC_l2_006026	203.3093	50.3011	153.0082	-102.7071	blue	.	.	.	.	.	.	1461
ABCB9	210.1288	50.2925	159.8363	-109.5437	blue	.	.	.	.	.	.	1462
TRMT12	177.7377	50.2886	127.4491	-77.1605	blue	.	.	.	.	.	.	1463
FAM50A	203.3169	50.2755	153.0414	-102766	blue	.	.	.	.	.	.	1464
GNAI3	188.8808	50.2748	138.6061	-88.3313	blue	.	.	.	.	.	.	1465
LOC100288181	179031	50.2487	128.7824	-78.5337	blue	.	.	.	.	.	.	1466
G6PD	198144	50.2307	147.9134	-97.6827	blue	.	.	Yes	Yes	.	.	1467
AGL	170.46	50.2144	120.2456	-70.0311	blue	.	.	.	.	.	.	1468
AA593742	211.4822	50.2068	161.2755	-111.0687	blue	.	.	.	.	.	.	1469
PPM1D	233.4463	50184	183.2623	-133.0783	blue	Yes	Yes	Yes	Yes	.	.	1470
POU3F1	226.2272	50.1758	176.0515	-125.8757	blue	.	.	.	.	.	.	1471
SNORD11	223.2323	50.1204	173.1119	-122.9914	blue	.	.	.	.	.	.	1472
TTPA	181.0446	50.0905	130954	-80.8635	blue	.	.	.	.	.	.	1473
USP39	188.4947	50.0678	138.4269	-88.3591	blue	.	.	Yes	Yes	.	.	1474
lnc-JAG1-6	179.6553	50.0327	129.6226	-79.5899	blue	.	.	.	.	.	.	1475
LOC102724301	186.8737	49.9943	136.8794	-86885	blue	.	.	.	.	.	.	1476
CNIH2	222.2868	49.9873	172.2995	-122.3122	blue	.	.	.	.	.	.	1477
LOC100131792	176.2544	49.9729	126.2815	-76.3085	blue	.	.	.	.	.	.	1478
TRIM28	196.5369	49.9625	146.5744	-96.6119	blue	.	.	Yes	Yes	.	.	1479
AF151083	191.5913	49913	141.6784	-91.7654	blue	.	.	.	.	.	.	1480
GPR137C	196.9643	49.9031	147.0612	-97.1581	blue	.	.	.	.	.	.	1481
DIP2A-IT1	225.4224	49868	175.5543	-125.6863	blue	.	.	.	.	.	.	1482
NSMCE2	168.4678	49.8666	118.6012	-68.7346	blue	.	.	.	.	.	.	1483
EIF4A1	181526	49.8361	131.6899	-81.8538	blue	.	.	.	.	.	.	1484
THC2759637	198352	49.7954	148.5567	-98.7613	blue	.	.	.	.	.	.	1485
CCDC124	179.8194	49.7816	130.0378	-80.2562	blue	.	.	.	.	.	.	1486
[truncated: 11,335 more rows]
