# Supplementary material for: Secreted breast tumor interstitial fluid microRNAs and their target genes are associated with triple-negative breast cancer, tumor grade, and immune infiltration
Source: Breast Cancer Res. 2020 Jun 30;22:73. doi: 10.1186/s13058-020-01295-6 (PMC7329449; doi:10.1186/s13058-020-01295-6)
Supplement: Supplementary file 13 — Additional file 13: Table S5. Interstitial Fluid miRNA and Intra-Tumor mRNA Targets Supported by Databases. Differentially abundant miRNAs with predicted mRNA target(s) from interaction networks and WCGNA, supported by cancer miRNA databases. Databases were: (I) CMEP (Circulating MicroRNA Expression Profiling)http://syslab5.nchu.edu.tw/CMEP/(II) dbDEMC database of (Differentially Expressed MiRNAs in human Cancers)http://www.picb.ac.cn/dbDEMC/and (III) miRCancer (microRNA Cancer Association Database)http://mircancer.ecu.edu/download.jsp. Database information on miRNA expression is included, e.g. directionality in comparison, experimental design. [file 13058_2020_1295_MOESM13_ESM.xlsx]

## Sheet: Sheet 1 - Table 3
Table S5 - Co-expressed DE solid tumour mRNAs from modules and interstitial fluid miRNAs supported by databases. The info column contains information on miRNA expression directionality in different comparisons (mRNA expression is inverse of this).
miRNA	Gene	Info on miRNA
hsa-let-7a-5p	CCND1, CPD, PARD6B	Up in TNBC vs Luminal & Up High grade vs Low grade & Up in High TILs vs Low TILs
hsa-let-7f-5p	CCND1, CPD, C6orf211, PARD6B	Up in TNBC vs Luminal & Up High grade vs Low grade & Up in High TILs vs Low TILs
hsa-let-7g-5p	CCND1, CPD, C6orf211, PARD6B	Up in TNBC vs Luminal & Up High grade vs Low grade & Up in High TILs vs Low TILs
hsa-miR-9-5p	CCNI, CERS6, SYT9	Up in TNBC vs Luminal & Up High grade vs Low grade & Up in High TILs vs Low TILs
hsa-miR-10a-5p	BTRC, GATA3	Up High grade vs Low grade & Up in High TILs vs Low TILs
hsa-miR-10b-5p	BTRC, ELOVL6, GATA3	Up in TNBC vs Luminal & Up High grade vs Low grade & Up in High TILs vs Low TILs
hsa-miR-15b-5p	CCND1, CPD, ELOVL6, KCNE4, PARD6B, PPM1H	Up in TNBC vs Luminal & Up High grade vs Low grade & Up in Metastasis & Up in High TILs vs Low TILs
hsa-miR-16-5p	KCNE4, PARD6B	Up High grade vs Low grade & Up in High TILs vs Low TILs
hsa-miR-17-5p	CCND1, CERS6, ELOVL6, ESR1, NEDD4L, PARD6B, SLC39A6	Up in TNBC vs Luminal & Up High grade vs Low grade & Up in Metastasis & Up in High TILs vs Low TILs
hsa-miR-18a-5p	ESR1, PARD6B	Up in TNBC vs Luminal & Up High grade vs Low grade & Up in High TILs vs Low TILs
hsa-miR-19a-3p	CCND1, CGN, EPB41L5, ESR1, SERINC3, TPRG1	Up in TNBC vs Luminal & Up High grade vs Low grade & Up in High TILs vs Low TILs
hsa-miR-19b-3p	CGN, ESR1, TPRG1	Up High grade vs Low grade & Up in High TILs vs Low TILs
hsa-miR-20a-5p	ESR1, PARD6B, SLC39A6	Up High grade vs Low grade & Up in High TILs vs Low TILs
hsa-miR-20b-5p	ESR1, PARD6B, SLC39A6	Up High grade vs Low grade & Up in High TILs vs Low TILs
hsa-miR-23a-3p	CCND1, CDKN2A, ELOVL6, IPNL, PARD6B, NEDD4L, NEU1, SERINC3, TPRG1	Up in TNBC vs Luminal & Up High grade vs Low grade & Up in High TILs vs Low TILs
hsa-miR-23b-3p	PARD6B, TPRG1	Up High grade vs Low grade & Up in High TILs vs Low TILs
hsa-miR-27b-3p	GATA3, NKAIN1, PARD6B	Up High grade vs Low grade & Up in Metastasis & Up in High TILs vs Low TILs
hsa-miR-28-5p	TPRG1	Up in TNBC vs Luminal & Up High grade vs Low grade & Up in High TILs vs Low TILs
hsa-miR-29a-3p	NKAIN1, SYT9	Up High grade vs Low grade & Up in High TILs vs Low TILs
hsa-miR-29b-3p	NKAIN1, SYT9	Up in TNBC vs Luminal & Up High grade vs Low grade & Up in High TILs vs Low TILs
hsa-miR-30a-5p	DOC2A, SIAH2, TPRG1	Up High grade vs Low grade & Up in High TILs vs Low TILs
hsa-miR-30b-5p	DOC2A, SIAH2, TPRG1	Up High grade vs Low grade & Up in High TILs vs Low TILs
hsa-miR-30c-5p	DOC2A, SIAH2, TPRG1	Up High grade vs Low grade & Up in High TILs vs Low TILs
hsa-miR-30d-5p	CERS6, DOC2A, ELOVL6, EPB41L5, SIAH2, TPRG1	Up in TNBC vs Luminal & Up High grade vs Low grade & Up in Metastasis & Up in High TILs vs Low TILs
hsa-miR-31-5p	EPB41L5, FAM134B, FLOT1	Up in TNBC vs Luminal & Up High grade vs Low grade & Up in High TILs vs Low TILs
hsa-miR-32-5p	NPNT, SLC39A6	Up High grade vs Low grade & Up in Metastasis & Up in High TILs vs Low TILs
hsa-miR-34c-5p	CCND1, CERS6, NPNT, PARD6B, SYT9, THSD4	Up in TNBC vs Luminal & Up High grade vs Low grade & Up in High TILs vs Low TILs
hsa-miR-98-5p	CCND1, CPD, C6orf211, PARD6B	Up in TNBC vs Luminal & Up High grade vs Low grade & Up in Metastasis & Up in High TILs vs Low TILs
hsa-miR-103a-3p	BTLA, SEL1L3	Down High grade vs Low grade & Down in High TILs vs Low TILs
hsa-miR-106a-5p	ESR1, PARD6B, SLC39A6	Up High grade vs Low grade & Up in Metastasis & Up in High TILs vs Low TILs
hsa-miR-106b-5p	ESR1, PARD6B, SLC39A6	Up High grade vs Low grade & Up in Metastasis & Up in High TILs vs Low TILs
hsa-miR-107	BTRC, ELOVL6, ESR1	Up in TNBC vs Luminal & Up High grade vs Low grade & Up in Metastasis & Up in High TILs vs Low TILs
hsa-miR-125a-5p	CGN	Up High grade vs Low grade & Up in High TILs vs Low TILs
hsa-miR-129-5p	FAM134B, THSD4	Up in TNBC vs Luminal & Up High grade vs Low grade & Up in High TILs vs Low TILs
hsa-miR-130a-3p	ESR1, NPNT	Up High grade vs Low grade & Up in High TILs vs Low TILs
hsa-miR-130b-3p	ESR1, NPNT	Up High grade vs Low grade & Up in Metastasis & Up in High TILs vs Low TILs
hsa-miR-135a-5p	CPD, GATA3, ELOVL6	Up in TNBC vs Luminal & Up High grade vs Low grade & Up in High TILs vs Low TILs
hsa-miR-135b-5p	CPD, GATA3, ELOVL6	Up in TNBC vs Luminal & Up in Metastasis & Up in High TILs vs Low TILs
hsa-miR-136-5p	BTLA, CD3G, NABP1	Down in TNBC vs Luminal & Down High grade vs Low grade & Down in Metastasis & Down in High TILs vs Low TILs
hsa-miR-138-5p	NKAIN1	Up in TNBC vs Luminal & Up High grade vs Low grade & Up in High TILs vs Low TILs
hsa-miR-141-3p	CERS6, CPD, GATA3	Up in TNBC vs Luminal & Up High grade vs Low grade & Up in Metastasis & Up in High TILs vs Low TILs
hsa-miR-142-3p	NEDD4L	Up High grade vs Low grade & Up in High TILs vs Low TILs
hsa-miR-146a-5p	CD3D, FAM65B, IKZF3, LTB	Down High grade vs Low grade & Down in High TILs vs Low TILs & Immune Related
hsa-miR-148a-3p	CERS6, CPD, ESR1	Up in TNBC vs Luminal & Up High grade vs Low grade & Up in Metastasis & Up in High TILs vs Low TILs
hsa-miR-186-5p	RGS22, TPRG1	Up High grade vs Low grade & Up in Metastasis & Up in High TILs vs Low TILs
hsa-miR-190b	ESR1, NPNT	Up High grade vs Low grade & Up in High TILs vs Low TILs
hsa-miR-192-5p	SLC39A6	Up High grade vs Low grade & Up in High TILs vs Low TILs
hsa-miR-195-5p	KCNE4, PARD6B	Up High grade vs Low grade & Up in High TILs vs Low TILs
hsa-miR-196b-5p	PARD6B, SYT9	Up in TNBC vs Luminal & Up High grade vs Low grade & Up in High TILs vs Low TILs
hsa-miR-200c-3p	NPNT, PARD6B	Up High grade vs Low grade & Up in High TILs vs Low TILs
hsa-miR-200b-3p	NPNT, PARD6B	Up High grade vs Low grade & Up in Metastasis & Up in High TILs vs Low TILs
hsa-miR-206	BCL11B	Down High grade vs Low grade & Down in High TILs vs Low TILs
hsa-miR-221-3p	ESR1	Up in TNBC vs Luminal & Up High grade vs Low grade & Up in High TILs vs Low TILs
hsa-miR-222-3p	ESR1	Up in TNBC vs Luminal & Up High grade vs Low grade & Up in High TILs vs Low TILs
hsa-miR-299-5p	LAMP3	Down High grade vs Low grade & Down in High TILs vs Low TILs
hsa-miR-301a-3p	ESR1, CHST1, NEDD4L, NPNT, SERINC3	Up in TNBC vs Luminal & Up High grade vs Low grade & Up in Metastasis & Up in High TILs vs Low TILs
hsa-miR-301b-3p	ESR1, CHST1, NPNT	Up High grade vs Low grade & Up in High TILs vs Low TILs
hsa-miR-320b	FAM134B, PARD6B, SIAH2	Up High grade vs Low grade & Up in High TILs vs Low TILs
hsa-miR-330-3p	ESR1, NKAIN1	Up High grade vs Low grade & Up in High TILs vs Low TILs
hsa-miR-331-3p	KCNE4	Up High grade vs Low grade & Up in High TILs vs Low TILs
hsa-miR-339-5p	TPRG1	Up High grade vs Low grade & Up in Metastasis & Up in High TILs vs Low TILs
hsa-miR-340-5p	NKAIN1, NPNT, RERG, SIAH2	Up High grade vs Low grade & Up in High TILs vs Low TILs
hsa-miR-342-3p	KCNE4	Up High grade vs Low grade & Up in High TILs vs Low TILs
hsa-miR-362-5p	THSD4	Up in TNBC vs Luminal & Up High grade vs Low grade & Up in Metastasis & Up in High TILs vs Low TILs
hsa-miR-369-5p	FAM134B, IL7R	Down High grade vs Low grade & Down in High TILs vs Low TILs & Immune Related
hsa-miR-374a-5p	GATA3, PARD6B, TPRG1	Up High grade vs Low grade & Up in High TILs vs Low TILs
hsa-miR-424-5p	KCNE4, PARD6B	Up High grade vs Low grade & Up in High TILs vs Low TILs
hsa-miR-429	NPNT, PARD6B	Up High grade vs Low grade & Up in Metastasis & Up in High TILs vs Low TILs
hsa-miR-452-5p	CERS6	Up in TNBC vs Luminal
hsa-miR-454-3p	CHST1, ESR1, NPNT, SERINC3	Up in TNBC vs Luminal & Up High grade vs Low grade & Up in Metastasis & Up in High TILs vs Low TILs
hsa-miR-494-3p	CD3G, CXCL13, CXCR5, IKZF3, KLRC4, NABP1	Down High grade vs Low grade & Down in High TILs vs Low TILs & Immune Related
hsa-miR-543	LAMP5	Up in High TILs vs Low TILs
hsa-miR-582-5p	PARD6B, TPRG1	Up High grade vs Low grade & Up in High TILs vs Low TILs
hsa-miR-874-3p	ASB2	Down High grade vs Low grade & Down in High TILs vs Low TILs
hsa-miR-1271-5p	FAM134B, FLOT1, TPRG1	Up in TNBC vs Luminal & Up High grade vs Low grade & Up in High TILs vs Low TILs
