# Supplementary material for: Secreted breast tumor interstitial fluid microRNAs and their target genes are associated with triple-negative breast cancer, tumor grade, and immune infiltration
Source: Breast Cancer Res. 2020 Jun 30;22:73. doi: 10.1186/s13058-020-01295-6 (PMC7329449; doi:10.1186/s13058-020-01295-6)
Supplement: Supplementary file 14 — Additional file 14: Table S6. Oncogenes and Tumor Suppressors in Co-expression Modules. Co-expressed genes from modules that were annotated as oncogenes, tumor suppressors, dual role genes, driver genes or fusion genes by COSMIC and/or CancerMine. As CancerMine is a prediction tool, we imposed a cut-off of minimum of 10 annotations/citations for a gene (cancer other and pan-cancer) and a minimum of 5 annotations/citations for genes specifically associated with breast cancer (See Materials and Methods). [file 13058_2020_1295_MOESM14_ESM.xlsx]

## Sheet: Sheet 1
Table S6 - Table containing information about which co-expressed genes from which modules have been annotated as either oncogenes, tumor suppressors, Dual Role genes or Fusion (Driver + Fusion) genes in COSMIC and/or by CancerMine. Cut-off for keeping a CancerMine hit was a minimum of 10 annotations/citations or minimum 5 BC-specific annotations/citations.
Gene.Symbol	In Cosmic	Citation Sum	In CancerMine	Role in Cancer	Breast Cancer Associated	Module
A1CF	Yes	NA	.	Oncogene	.	grey
ABI1	Yes	NA	.	Tumorsuppressor	.	grey
ABL1	Yes	1120	Yes	Oncogene	.	grey
ABL2	Yes	NA	.	Oncogene	.	grey
ACKR3	Yes	NA	.	Oncogene	.	grey
ACSL3	Yes	NA	.	Fusion	.	grey
ACSL6	Yes	NA	.	Fusion	.	grey
ACVR1	Yes	NA	.	Oncogene	.	red
ACVR2A	Yes	NA	.	Tumorsuppressor	.	grey
ADAMTS9	.	9	Yes	Tumorsuppressor	Yes	grey
ADIPOQ	.	5	Yes	Dualrole	Yes	lightcyan
AFF1	Yes	7	Yes	Fusion	.	grey
AFF3	Yes	NA	.	Oncogene	.	red
AFF4	Yes	NA	.	Oncogene	.	red
AGR2	.	8	Yes	Oncogene	Yes	green
AHNAK	.	5	Yes	Dualrole	Yes	grey
AHR	.	20	Yes	Dualrole	Yes	grey
AJAP1	.	8	Yes	Tumorsuppressor	Yes	grey
AKAP9	Yes	NA	.	Fusion	.	grey
AKT1	Yes	181	Yes	Oncogene	Yes	grey
AKT2	Yes	20	Yes	Oncogene	.	grey
AKT3	Yes	7	Yes	Oncogene	.	skyblue
ALDH1A2	.	11	Yes	Tumorsuppressor	.	grey
ALDH2	Yes	NA	.	Fusion	.	grey
ALK	Yes	371	Yes	Oncogene	.	blue
ALKBH5	.	8	Yes	Oncogene	Yes	grey
AMER1	Yes	15	Yes	Tumorsuppressor	.	blue
AMOT	.	7	Yes	Dualrole	Yes	grey
AMOTL1	.	6	Yes	Oncogene	Yes	grey
ANP32C	.	6	Yes	Oncogene	Yes	grey
ANXA1	.	5	Yes	Dualrole	Yes	grey
ANXA2	.	9	Yes	Dualrole	Yes	grey
ANXA6	.	9	Yes	Tumorsuppressor	Yes	grey
ANXA7	.	14	Yes	Tumorsuppressor	.	grey
APAF1	.	5	Yes	Dualrole	Yes	blue
APC	Yes	223	Yes	Tumorsuppressor	.	grey
APOBEC3B	Yes	NA	.	Dualrole	Yes	blue
AR	Yes	57	Yes	Oncogene	.	grey
ARAF	Yes	NA	.	Oncogene	.	pink
ARHGAP26	Yes	NA	.	Tumorsuppressor	.	grey
ARHGAP5	Yes	NA	.	Oncogene	.	grey
ARHGEF10	Yes	NA	.	Tumorsuppressor	.	grey
ARHGEF10L	Yes	NA	.	Tumorsuppressor	.	grey
ARHGEF12	Yes	NA	.	Tumorsuppressor	.	grey
ARID1A	Yes	47	Yes	Tumorsuppressor	Yes	grey
ARID1B	Yes	7	Yes	Tumorsuppressor	Yes	grey
ARID2	Yes	NA	.	Tumorsuppressor	.	red
ARL11	.	6	Yes	Dualrole	Yes	grey
ARNT	Yes	5	Yes	Dualrole	.	grey
ARTN	.	14	Yes	Dualrole	Yes	midnightblue
ASPN	.	8	Yes	Dualrole	Yes	darkturquoise
ASPSCR1	Yes	NA	.	Fusion	.	grey
ASXL1	Yes	NA	.	Tumorsuppressor	.	grey
ASXL2	Yes	NA	.	Tumorsuppressor	.	grey
ATF1	Yes	8	Yes	Oncogene	.	pink
ATF2	.	20	Yes	Dualrole	Yes	grey
ATF3	.	21	Yes	Dualrole	Yes	grey
ATIC	Yes	NA	.	Fusion	.	grey
ATM	Yes	29	Yes	Tumorsuppressor	.	grey
ATP1A1	Yes	NA	.	Dualrole	.	grey
ATP2B3	Yes	NA	.	Tumorsuppressor	.	turquoise
ATR	Yes	NA	.	Tumorsuppressor	.	grey
ATRX	Yes	8	Yes	Tumorsuppressor	.	grey
AURKA	.	26	Yes	Dualrole	Yes	blue
AXIN1	Yes	5	Yes	Tumorsuppressor	.	grey
AXIN2	Yes	NA	.	Tumorsuppressor	.	green
AXL	.	30	Yes	Dualrole	Yes	skyblue
B2M	Yes	NA	.	Tumorsuppressor	.	yellow
BAP1	Yes	44	Yes	Tumorsuppressor	Yes	pink
BARD1	Yes	5	Yes	Tumorsuppressor	Yes	blue
BAX	Yes	6	Yes	Tumorsuppressor	.	grey
BAZ1A	Yes	NA	.	Tumorsuppressor	.	grey
BCL11A	Yes	13	Yes	Oncogene	.	grey
BCL11B	Yes	13	Yes	Dualrole	.	yellow
BCL2	Yes	214	Yes	Oncogene	.	red
BCL2L1	.	37	Yes	Dualrole	Yes	pink
BCL2L11	.	6	Yes	Dualrole	Yes	grey
BCL2L12	Yes	NA	.	Oncogene	.	blue
BCL3	Yes	16	Yes	Oncogene	.	blue
BCL6	Yes	87	Yes	Oncogene	.	grey
BCL7A	Yes	NA	.	Fusion	.	grey
BCL9	Yes	NA	.	Oncogene	.	grey
BCL9L	Yes	NA	.	Dualrole	.	grey
BCOR	Yes	NA	.	Tumorsuppressor	.	grey
BCORL1	Yes	NA	.	Dualrole	.	grey
BCR	Yes	122	Yes	Fusion	.	grey
BECN1	.	15	Yes	Dualrole	Yes	green
BEX1	.	12	Yes	Tumorsuppressor	.	grey
BHLHE41	.	8	Yes	Dualrole	Yes	grey
BIRC2	.	9	Yes	Oncogene	Yes	grey
BIRC3	Yes	8	Yes	Dualrole	.	yellow
BIRC5	.	14	Yes	Dualrole	Yes	blue
BIRC6	Yes	NA	.	Oncogene	.	grey
BLM	Yes	NA	.	Tumorsuppressor	.	blue
BMPR1A	Yes	NA	.	Dualrole	.	grey
BRAF	Yes	1032	Yes	Oncogene	.	salmon
BRCA1	Yes	235	Yes	Tumorsuppressor	Yes	blue
BRCA2	Yes	62	Yes	Tumorsuppressor	Yes	blue
BRD3	Yes	NA	.	Oncogene	.	grey
BRD4	Yes	8	Yes	Oncogene	.	black
BRD7	.	15	Yes	Dualrole	Yes	grey
BRF2	.	13	Yes	Dualrole	Yes	pink
BRINP1	.	5	Yes	Tumorsuppressor	Yes	grey
BRIP1	Yes	7	Yes	Tumorsuppressor	Yes	blue
BSG	.	6	Yes	Dualrole	Yes	grey
BTG1	Yes	5	Yes	Tumorsuppressor	.	grey
BTG2	.	11	Yes	Dualrole	.	grey
BTK	Yes	NA	.	Dualrole	.	yellow
BUB1B	Yes	NA	.	Tumorsuppressor	.	blue
C15orf65	Yes	NA	.	Fusion	.	grey
CACNA1D	Yes	NA	.	Oncogene	.	green
CACNA2D3	.	13	Yes	Tumorsuppressor	.	grey
CADM1	.	59	Yes	Dualrole	Yes	grey
CALR	Yes	9	Yes	Oncogene	.	grey
CAMTA1	Yes	5	Yes	Tumorsuppressor	.	grey
CANT1	Yes	NA	.	Fusion	.	grey
CARD11	Yes	NA	.	Oncogene	.	yellow
CARM1	.	6	Yes	Dualrole	Yes	salmon
CARS	Yes	NA	.	Tumorsuppressor	.	magenta
CASP3	Yes	NA	.	Tumorsuppressor	.	grey
CASP8	Yes	NA	.	Tumorsuppressor	Yes	yellow
CASP9	Yes	NA	.	Tumorsuppressor	.	grey
CAV1	.	19	Yes	Dualrole	Yes	lightcyan
CBFA2T3	Yes	7	Yes	Tumorsuppressor	.	grey
CBFB	Yes	NA	.	Tumorsuppressor	.	blue
CBL	Yes	40	Yes	Dualrole	.	grey
CBLB	Yes	5	Yes	Tumorsuppressor	.	yellow
CBLC	Yes	NA	.	Dualrole	.	grey
CBX4	.	5	Yes	Dualrole	Yes	red
CBX7	.	20	Yes	Dualrole	Yes	grey
CBX8	.	6	Yes	Dualrole	Yes	blue
CCBE1	.	7	Yes	Dualrole	Yes	grey
CCDC6	Yes	6	Yes	Tumorsuppressor	.	grey
CCNB1IP1	Yes	NA	.	Tumorsuppressor	.	grey
CCNC	Yes	6	Yes	Tumorsuppressor	.	black
CCND1	Yes	199	Yes	Oncogene	Yes	green
CCND2	Yes	12	Yes	Oncogene	.	yellow
CCND3	Yes	7	Yes	Oncogene	.	grey
CCNE1	Yes	9	Yes	Oncogene	.	blue
CCR4	Yes	NA	.	Oncogene	.	yellow
CCR7	Yes	NA	.	Oncogene	.	yellow
CD151	.	5	Yes	Dualrole	Yes	grey
CD274	Yes	64	Yes	Tumorsuppressor	.	yellow
CD28	Yes	NA	.	Oncogene	.	yellow
CD44	.	13	Yes	Dualrole	Yes	grey
CD74	Yes	NA	.	Oncogene	.	yellow
CD79A	Yes	NA	.	Oncogene	.	brown
CD79B	Yes	NA	.	Oncogene	.	yellow
CDC20	.	18	Yes	Dualrole	Yes	blue
CDC25A	.	5	Yes	Oncogene	Yes	blue
CDC42	.	11	Yes	Dualrole	.	grey
CDC73	Yes	19	Yes	Tumorsuppressor	.	grey
CDH1	Yes	156	Yes	Tumorsuppressor	Yes	grey
CDH10	Yes	NA	.	Tumorsuppressor	.	grey
CDH11	Yes	5	Yes	Tumorsuppressor	.	darkturquoise
CDH13	.	13	Yes	Dualrole	Yes	grey
CDH2	.	12	Yes	Oncogene	Yes	grey
CDH3	.	10	Yes	Dualrole	Yes	grey
CDK1	.	8	Yes	Dualrole	Yes	blue
CDK10	.	5	Yes	Tumorsuppressor	Yes	grey
CDK12	Yes	8	Yes	Tumorsuppressor	.	blue
CDK16	.	47	Yes	Dualrole	Yes	black
CDK4	Yes	27	Yes	Oncogene	.	blue
CDK6	Yes	11	Yes	Oncogene	.	grey
CDK8	.	38	Yes	Dualrole	Yes	grey
CDK9	.	5	Yes	Dualrole	Yes	grey
CDKN1A	Yes	73	Yes	Dualrole	.	grey
CDKN1B	Yes	41	Yes	Tumorsuppressor	Yes	grey
CDKN1C	.	17	Yes	Dualrole	Yes	grey
CDKN2A	Yes	328	Yes	Tumorsuppressor	.	blue
CDKN2B	.	27	Yes	Dualrole	Yes	turquoise
CDKN2C	Yes	20	Yes	Tumorsuppressor	.	blue
CDKN3	.	20	Yes	Dualrole	Yes	blue
CDX2	Yes	24	Yes	Tumorsuppressor	.	turquoise
CEACAM1	.	12	Yes	Dualrole	Yes	grey
CEBPA	Yes	8	Yes	Tumorsuppressor	.	grey
CEBPD	.	6	Yes	Tumorsuppressor	Yes	darkred
CEP89	Yes	NA	.	Fusion	.	black
CFLAR	.	8	Yes	Dualrole	Yes	yellow
CFTR	.	16	Yes	Dualrole	Yes	grey
CHCHD7	Yes	NA	.	Fusion	.	blue
CHD1L	.	10	Yes	Oncogene	Yes	grey
CHD2	Yes	NA	.	Tumorsuppressor	.	grey
CHD4	Yes	NA	.	Oncogene	.	pink
CHD5	.	26	Yes	Tumorsuppressor	Yes	grey
CHEK1	.	9	Yes	Dualrole	Yes	blue
CHEK2	Yes	NA	.	Tumorsuppressor	Yes	blue
CHIC2	Yes	NA	.	Fusion	.	magenta
CHL1	.	9	Yes	Dualrole	Yes	grey
CHST11	Yes	NA	.	Oncogene	.	yellow
CIC	Yes	9	Yes	Dualrole	.	purple
CIITA	Yes	NA	.	Tumorsuppressor	.	yellow
CLCA2	.	7	Yes	Tumorsuppressor	Yes	grey
CLDN1	.	7	Yes	Dualrole	Yes	grey
CLIP1	Yes	NA	.	Fusion	.	grey
CLP1	Yes	NA	.	Fusion	.	magenta
CLTC	Yes	NA	.	Tumorsuppressor	.	turquoise
CLTCL1	Yes	NA	.	Tumorsuppressor	.	turquoise
CNBP	Yes	NA	.	Tumorsuppressor	.	greenyellow
CNOT3	Yes	5	Yes	Tumorsuppressor	.	brown
CNTNAP2	Yes	NA	.	Tumorsuppressor	.	grey
CNTRL	Yes	NA	.	Fusion	.	yellow
COL1A1	Yes	NA	.	Fusion	.	darkturquoise
COL2A1	Yes	NA	.	Fusion	.	cyan
COL3A1	Yes	NA	.	Fusion	.	darkturquoise
COPS5	.	5	Yes	Oncogene	Yes	midnightblue
COX6C	Yes	NA	.	Fusion	.	green
CPEB3	Yes	NA	.	Tumorsuppressor	.	red
CREB1	Yes	16	Yes	Oncogene	.	grey
CREB3L1	Yes	NA	.	Tumorsuppressor	.	grey
CREB3L2	Yes	NA	.	Oncogene	.	grey
CREBBP	Yes	9	Yes	Dualrole	.	grey
CRKL	.	17	Yes	Oncogene	.	magenta
CRLF2	Yes	NA	.	Oncogene	.	brown
CRNDE	.	28	Yes	Oncogene	Yes	grey
CRTC1	Yes	NA	.	Oncogene	.	tan
CRTC3	Yes	NA	.	Fusion	.	grey
CSF1R	Yes	46	Yes	Oncogene	.	yellow
CSF3R	Yes	5	Yes	Oncogene	.	grey
CSMD1	.	5	Yes	Tumorsuppressor	Yes	grey
CSMD3	Yes	NA	.	Tumorsuppressor	.	grey
CST6	.	9	Yes	Tumorsuppressor	Yes	grey
CTBP1	.	9	Yes	Dualrole	Yes	grey
CTCF	Yes	18	Yes	Tumorsuppressor	Yes	grey
CTNNB1	Yes	83	Yes	Oncogene	.	grey
CTNND1	.	6	Yes	Dualrole	Yes	grey
CTNND2	Yes	NA	.	Oncogene	.	grey
CUL3	Yes	NA	.	Tumorsuppressor	.	grey
CUL4A	.	15	Yes	Oncogene	Yes	grey
CUX1	Yes	NA	.	Dualrole	.	grey
CXCL14	.	5	Yes	Dualrole	Yes	grey
CXCR4	Yes	16	Yes	Oncogene	.	yellow
CYGB	.	8	Yes	Dualrole	Yes	brown
CYLD	Yes	19	Yes	Tumorsuppressor	.	grey
DAB2	.	15	Yes	Dualrole	Yes	skyblue
DAB2IP	.	18	Yes	Dualrole	.	grey
DACH1	.	6	Yes	Tumorsuppressor	Yes	green
DACT2	.	10	Yes	Dualrole	Yes	grey
DAPK1	.	13	Yes	Dualrole	Yes	grey
DAXX	Yes	NA	.	Dualrole	.	grey
DCD	.	5	Yes	Oncogene	Yes	grey
DCTN1	Yes	NA	.	Fusion	.	red
DDB2	Yes	NA	.	Dualrole	.	grey
DDIT3	Yes	NA	.	Oncogene	.	blue
DDR2	Yes	NA	.	Oncogene	.	white
DDX10	Yes	NA	.	Tumorsuppressor	.	blue
DDX3X	Yes	25	Yes	Tumorsuppressor	.	grey
DDX5	Yes	5	Yes	Oncogene	.	grey
DDX58	.	8	Yes	Dualrole	Yes	darkorange
DDX6	Yes	NA	.	Oncogene	.	grey
DEK	Yes	29	Yes	Oncogene	.	magenta
DGCR8	Yes	NA	.	Oncogene	.	black
DICER1	Yes	12	Yes	Tumorsuppressor	.	grey
DIRAS3	.	20	Yes	Tumorsuppressor	Yes	grey
DKK1	.	7	Yes	Dualrole	Yes	black
DKK3	.	13	Yes	Dualrole	Yes	grey
DLC1	.	37	Yes	Dualrole	Yes	white
DLGAP5	.	6	Yes	Oncogene	Yes	blue
DNAJB1	Yes	NA	.	Fusion	.	grey
DNAJB4	.	7	Yes	Dualrole	Yes	grey
DNM2	Yes	NA	.	Tumorsuppressor	.	grey
DNMT1	.	17	Yes	Dualrole	Yes	blue
DNMT3A	Yes	17	Yes	Tumorsuppressor	.	black
DOT1L	.	6	Yes	Dualrole	Yes	grey
DROSHA	Yes	NA	.	Tumorsuppressor	.	grey
DTL	.	7	Yes	Oncogene	Yes	blue
DUSP4	.	6	Yes	Tumorsuppressor	Yes	grey
E2F1	.	33	Yes	Dualrole	Yes	blue
E2F5	.	9	Yes	Dualrole	Yes	blue
EBF1	Yes	NA	.	Tumorsuppressor	.	lightcyan
ECT2	.	12	Yes	Oncogene	.	blue
EED	Yes	NA	.	Tumorsuppressor	.	grey
EEF1A2	.	9	Yes	Oncogene	Yes	green
EGF	.	62	Yes	Dualrole	Yes	grey
EGFR	Yes	1753	Yes	Oncogene	.	grey60
EGLN1	.	10	Yes	Dualrole	Yes	black
EGR1	.	36	Yes	Dualrole	Yes	grey
EHMT2	.	7	Yes	Dualrole	Yes	midnightblue
EI24	.	5	Yes	Tumorsuppressor	Yes	magenta
EIF3E	Yes	6	Yes	Tumorsuppressor	.	greenyellow
EIF4A2	Yes	NA	.	Fusion	.	greenyellow
EIF4E	.	19	Yes	Dualrole	Yes	blue
EIF4EBP1	.	6	Yes	Dualrole	Yes	blue
ELF3	Yes	9	Yes	Tumorsuppressor	.	grey
ELF4	Yes	NA	.	Dualrole	.	grey
ELK4	Yes	NA	.	Oncogene	.	grey
ELL	Yes	NA	.	Tumorsuppressor	.	grey
ELN	Yes	NA	.	Fusion	.	grey
EML4	Yes	20	Yes	Fusion	.	yellow
EMP3	.	17	Yes	Dualrole	Yes	grey
EN2	.	5	Yes	Oncogene	Yes	darkred
ENTPD5	.	5	Yes	Dualrole	Yes	grey
EP300	Yes	17	Yes	Tumorsuppressor	Yes	grey
EPAS1	Yes	NA	.	Dualrole	.	lightcyan
EPB41L3	.	10	Yes	Tumorsuppressor	Yes	grey
EPHA2	.	22	Yes	Dualrole	Yes	grey
EPHA7	.	20	Yes	Dualrole	.	grey
EPHB2	.	11	Yes	Dualrole	.	lightyellow
EPHB4	.	6	Yes	Dualrole	Yes	grey
EPO	.	7	Yes	Dualrole	Yes	black
EPS15	Yes	NA	.	Tumorsuppressor	.	grey
ERBB2	Yes	891	Yes	Oncogene	Yes	grey
ERBB3	Yes	27	Yes	Oncogene	.	green
ERBB4	Yes	14	Yes	Dualrole	.	grey
ERC1	Yes	NA	.	Fusion	.	grey
ERCC2	Yes	NA	.	Tumorsuppressor	.	grey
ERCC3	Yes	NA	.	Tumorsuppressor	.	green
ERCC4	Yes	NA	.	Tumorsuppressor	.	grey
ERCC5	Yes	NA	.	Tumorsuppressor	.	grey
ERG	Yes	65	Yes	Oncogene	.	grey
ERRFI1	.	8	Yes	Dualrole	Yes	grey
ESR1	Yes	20	Yes	Dualrole	Yes	green
ESR2	.	23	Yes	Dualrole	Yes	lightgreen
ETNK1	Yes	NA	.	Tumorsuppressor	.	grey
ETS1	.	37	Yes	Dualrole	Yes	yellow
ETS2	.	14	Yes	Dualrole	Yes	grey
ETV1	Yes	9	Yes	Oncogene	.	grey
ETV4	Yes	NA	.	Oncogene	.	grey
ETV5	Yes	NA	.	Oncogene	.	grey60
ETV6	Yes	23	Yes	Tumorsuppressor	Yes	grey
EWSR1	Yes	160	Yes	Oncogene	.	grey
EXT1	Yes	NA	.	Tumorsuppressor	.	blue
EXT2	Yes	NA	.	Tumorsuppressor	.	grey
EYA4	.	15	Yes	Dualrole	Yes	grey
EZH2	Yes	123	Yes	Dualrole	.	blue
EZR	Yes	6	Yes	Fusion	.	grey
FABP3	.	8	Yes	Dualrole	Yes	grey
FAM131B	Yes	NA	.	Fusion	.	grey
FAM83D	.	5	Yes	Dualrole	Yes	blue
FANCA	Yes	NA	.	Tumorsuppressor	.	blue
FANCC	Yes	NA	.	Tumorsuppressor	.	blue
FANCD2	Yes	NA	.	Tumorsuppressor	.	blue
FANCE	Yes	NA	.	Tumorsuppressor	.	grey
FANCF	Yes	NA	.	Tumorsuppressor	.	grey
FANCG	Yes	NA	.	Tumorsuppressor	.	black
FAS	Yes	9	Yes	Tumorsuppressor	.	grey
FASN	.	23	Yes	Dualrole	Yes	grey
FAT1	Yes	11	Yes	Tumorsuppressor	.	grey
FAT4	Yes	9	Yes	Tumorsuppressor	.	lightcyan
FBLN2	Yes	NA	.	Tumorsuppressor	Yes	white
FBXO11	Yes	9	Yes	Tumorsuppressor	.	grey
FBXO31	.	14	Yes	Dualrole	Yes	grey
FBXW7	Yes	38	Yes	Tumorsuppressor	.	grey
FCGR2B	Yes	NA	.	Oncogene	.	yellow
FCRL4	Yes	NA	.	Oncogene	.	grey
FEN1	Yes	NA	.	Tumorsuppressor	Yes	magenta
FES	Yes	8	Yes	Dualrole	.	grey
FEV	Yes	NA	.	Oncogene	.	turquoise
FGF2	.	5	Yes	Dualrole	Yes	grey
FGF3	.	7	Yes	Oncogene	Yes	turquoise
FGFR1	Yes	42	Yes	Oncogene	.	green
FGFR1OP	Yes	NA	.	Fusion	.	grey
FGFR2	Yes	20	Yes	Oncogene	.	grey
FGFR3	Yes	35	Yes	Oncogene	.	grey
FGFR4	Yes	12	Yes	Oncogene	.	brown
FH	Yes	6	Yes	Tumorsuppressor	.	grey
FHIT	Yes	47	Yes	Tumorsuppressor	.	grey
FHL2	.	26	Yes	Dualrole	Yes	grey
FIP1L1	Yes	NA	.	Fusion	.	grey
FLCN	Yes	20	Yes	Tumorsuppressor	.	grey
FLI1	Yes	23	Yes	Oncogene	.	yellow
FLT1	.	9	Yes	Dualrole	Yes	grey
FLT3	Yes	15	Yes	Oncogene	.	grey
FLT4	Yes	NA	.	Oncogene	.	grey
FNBP1	Yes	NA	.	Fusion	.	yellow
FOCAD	.	5	Yes	Tumorsuppressor	Yes	grey
FOS	.	260	Yes	Dualrole	Yes	grey
FOSL1	.	7	Yes	Dualrole	Yes	grey
FOXA1	Yes	22	Yes	Oncogene	Yes	grey
FOXC1	.	18	Yes	Dualrole	Yes	grey
FOXD3	.	7	Yes	Dualrole	Yes	grey
FOXF1	.	12	Yes	Dualrole	Yes	grey
FOXF2	.	9	Yes	Dualrole	Yes	grey
FOXK1	.	7	Yes	Dualrole	Yes	grey
FOXK2	.	6	Yes	Dualrole	Yes	blue
FOXL2	Yes	NA	.	Dualrole	.	grey
FOXM1	.	63	Yes	Dualrole	Yes	blue
FOXO1	Yes	42	Yes	Dualrole	.	lightcyan
FOXO3	Yes	30	Yes	Dualrole	.	grey
FOXO4	Yes	NA	.	Dualrole	.	grey
FOXP1	Yes	45	Yes	Oncogene	.	grey
FOXP3	.	35	Yes	Dualrole	Yes	yellow
FOXQ1	.	12	Yes	Dualrole	Yes	grey
FOXR1	Yes	NA	.	Oncogene	.	grey
FRK	.	8	Yes	Dualrole	Yes	pink
FSTL3	Yes	NA	.	Oncogene	.	grey
FTO	.	25	Yes	Dualrole	Yes	grey
FUBP1	Yes	5	Yes	Oncogene	.	grey
FUS	Yes	20	Yes	Tumorsuppressor	.	grey
FZD2	.	5	Yes	Dualrole	Yes	grey
G6PD	.	6	Yes	Oncogene	Yes	blue
GAB2	.	13	Yes	Dualrole	Yes	red
GAS7	Yes	NA	.	Fusion	.	grey
GATA2	Yes	5	Yes	Oncogene	.	salmon
GATA3	Yes	13	Yes	Dualrole	Yes	green
GDE1	.	6	Yes	Tumorsuppressor	Yes	red
GDF2	.	6	Yes	Dualrole	Yes	grey
GFI1	.	12	Yes	Dualrole	.	yellow
GJA1	.	12	Yes	Dualrole	Yes	grey
GLI1	Yes	122	Yes	Oncogene	.	grey
GLI3	.	7	Yes	Oncogene	Yes	tan
GLS	.	5	Yes	Oncogene	Yes	grey
GMPS	Yes	NA	.	Fusion	.	blue
GNA11	Yes	12	Yes	Oncogene	.	salmon
GNAQ	Yes	21	Yes	Oncogene	.	grey
GNAS	Yes	19	Yes	Oncogene	.	grey
GNMT	.	18	Yes	Dualrole	.	grey
GOLGA5	Yes	NA	.	Fusion	.	grey
GOLPH3	.	18	Yes	Oncogene	Yes	black
GOPC	Yes	NA	.	Fusion	.	grey
GPC3	Yes	11	Yes	Dualrole	.	turquoise
GPC5	Yes	NA	.	Tumorsuppressor	.	grey
GPER1	.	9	Yes	Dualrole	Yes	green
GPHN	Yes	NA	.	Fusion	.	grey
GPNMB	.	6	Yes	Dualrole	Yes	lightyellow
GPRC5A	.	13	Yes	Dualrole	Yes	darkgrey
GRIN2A	Yes	NA	.	Tumorsuppressor	.	grey
GRM1	.	8	Yes	Oncogene	Yes	grey
GRN	.	5	Yes	Dualrole	Yes	lightyellow
GSN	.	6	Yes	Dualrole	Yes	lightcyan
GSTP1	.	7	Yes	Dualrole	Yes	grey
H3F3A	Yes	NA	.	Oncogene	.	grey
HACE1	.	9	Yes	Tumorsuppressor	Yes	blue
HDAC1	.	5	Yes	Dualrole	Yes	grey
HDAC6	.	13	Yes	Dualrole	Yes	blue
HDAC9	.	8	Yes	Dualrole	Yes	grey
HERPUD1	Yes	NA	.	Fusion	.	grey
HEY1	Yes	NA	.	Oncogene	.	grey
HGF	.	74	Yes	Dualrole	Yes	grey
HIC1	.	18	Yes	Tumorsuppressor	Yes	grey
HIF1A	Yes	9	Yes	Oncogene	.	grey
HIP1	Yes	NA	.	Oncogene	.	green
HIST1H3B	Yes	NA	.	Oncogene	.	blue
HIST1H4I	Yes	NA	.	Fusion	.	blue
HK2	.	11	Yes	Dualrole	Yes	blue
HLA-A	Yes	NA	.	Fusion	.	yellow
HLF	Yes	NA	.	Oncogene	.	grey
HMGA1	Yes	21	Yes	Oncogene	.	blue
HMGA2	Yes	27	Yes	Oncogene	.	grey
HMGB1	.	16	Yes	Dualrole	Yes	black
HMGN5	.	6	Yes	Oncogene	Yes	grey
HMMR	.	7	Yes	Dualrole	Yes	blue
HNF1A	Yes	11	Yes	Tumorsuppressor	.	grey
HNRNPA2B1	Yes	NA	.	Oncogene	.	grey
HOOK3	Yes	NA	.	Fusion	.	grey
HOPX	.	15	Yes	Dualrole	.	grey
HOXA10	.	5	Yes	Dualrole	Yes	grey
HOXA11	Yes	9	Yes	Dualrole	.	grey
HOXA13	Yes	5	Yes	Oncogene	.	grey
HOXA5	.	5	Yes	Dualrole	Yes	grey
HOXA9	Yes	19	Yes	Dualrole	.	grey
HOXC11	Yes	NA	.	Oncogene	.	grey
HOXC13	Yes	NA	.	Oncogene	.	grey
HOXD10	.	7	Yes	Dualrole	Yes	grey
HOXD11	Yes	NA	.	Oncogene	.	turquoise
HPGD	.	28	Yes	Dualrole	Yes	grey
HRAS	Yes	137	Yes	Oncogene	.	blue
HSF1	.	12	Yes	Dualrole	Yes	midnightblue
HSP90AA1	Yes	14	Yes	Fusion	.	blue
HSP90AB1	Yes	NA	.	Fusion	.	blue
HTATIP2	.	9	Yes	Tumorsuppressor	Yes	grey
HTRA1	.	6	Yes	Tumorsuppressor	Yes	darkturquoise
ID1	.	11	Yes	Dualrole	Yes	grey
ID3	Yes	6	Yes	Tumorsuppressor	.	grey
ID4	.	29	Yes	Dualrole	Yes	grey
IDH1	Yes	31	Yes	Oncogene	.	royalblue
IDH2	Yes	5	Yes	Oncogene	.	blue
IGF1	.	13	Yes	Dualrole	Yes	lightcyan
IGF1R	.	14	Yes	Dualrole	Yes	green
IGF2BP2	Yes	NA	.	Tumorsuppressor	.	grey60
IGF2R	.	9	Yes	Dualrole	Yes	blue
IGFBP2	.	11	Yes	Dualrole	Yes	green
IGFBP7	.	17	Yes	Dualrole	Yes	lightcyan
IKBKB	Yes	NA	.	Oncogene	.	tan
IKBKE	.	16	Yes	Dualrole	Yes	grey
IKZF1	Yes	19	Yes	Tumorsuppressor	.	yellow
IL11	.	9	Yes	Dualrole	Yes	grey
IL17A	.	6	Yes	Dualrole	Yes	grey
IL21R	Yes	NA	.	Fusion	.	yellow
IL24	.	9	Yes	Dualrole	Yes	turquoise
IL6	.	34	Yes	Dualrole	Yes	grey
IL6ST	Yes	NA	.	Oncogene	.	green
IL7R	Yes	5	Yes	Oncogene	.	yellow
ING1	.	13	Yes	Dualrole	Yes	blue
ING4	.	18	Yes	Dualrole	Yes	grey
INPP4B	.	25	Yes	Dualrole	Yes	green
INS	.	25	Yes	Dualrole	Yes	grey
IRF1	.	17	Yes	Dualrole	Yes	yellow
IRF4	Yes	24	Yes	Dualrole	.	yellow
IRF6	.	6	Yes	Dualrole	Yes	grey
IRF8	.	23	Yes	Dualrole	Yes	yellow
ITCH	.	12	Yes	Dualrole	.	grey
ITIH5	.	7	Yes	Dualrole	Yes	lightcyan
ITK	Yes	NA	.	Fusion	.	yellow
JAK1	Yes	NA	.	Dualrole	.	grey
JAK2	Yes	36	Yes	Oncogene	.	grey
JAK3	Yes	NA	.	Oncogene	.	yellow
JAZF1	Yes	NA	.	Fusion	.	grey
JUN	Yes	109	Yes	Oncogene	.	grey
JUNB	.	8	Yes	Dualrole	Yes	grey
KANK1	.	14	Yes	Tumorsuppressor	.	grey
KAT6A	Yes	7	Yes	Oncogene	.	grey
KAT6B	Yes	NA	.	Tumorsuppressor	.	tan
KAT7	Yes	NA	.	Oncogene	.	pink
KCNJ5	Yes	NA	.	Oncogene	.	lightyellow
KDM1A	.	10	Yes	Dualrole	Yes	grey
KDM2A	.	12	Yes	Dualrole	Yes	grey
KDM2B	.	13	Yes	Dualrole	Yes	black
KDM3A	.	5	Yes	Oncogene	Yes	grey
KDM3B	.	5	Yes	Dualrole	Yes	darkgreen
KDM4C	.	15	Yes	Oncogene	Yes	grey
KDM5A	Yes	NA	.	Oncogene	.	grey
KDM5B	.	19	Yes	Dualrole	Yes	grey
KDM5C	Yes	NA	.	Tumorsuppressor	.	grey
KDM6A	Yes	26	Yes	Dualrole	.	greenyellow
KDR	Yes	8	Yes	Oncogene	.	grey
KDSR	Yes	NA	.	Fusion	.	grey
KEAP1	Yes	NA	.	Tumorsuppressor	Yes	grey
KIAA1549	Yes	NA	.	Fusion	.	grey
KIF14	.	16	Yes	Dualrole	Yes	blue
KIF4A	.	6	Yes	Dualrole	Yes	blue
KIF5B	Yes	9	Yes	Fusion	.	grey
KISS1	.	10	Yes	Tumorsuppressor	Yes	grey
KIT	Yes	642	Yes	Oncogene	.	grey
KITLG	.	15	Yes	Dualrole	.	red
KL	.	26	Yes	Dualrole	Yes	grey
KLF10	.	5	Yes	Tumorsuppressor	Yes	grey
KLF2	.	7	Yes	Tumorsuppressor	Yes	grey
KLF4	Yes	145	Yes	Dualrole	.	grey
KLF5	.	28	Yes	Dualrole	Yes	grey60
KLF6	Yes	44	Yes	Tumorsuppressor	.	grey
KLF8	.	7	Yes	Oncogene	Yes	grey
KLK10	.	9	Yes	Dualrole	Yes	grey
KLK2	Yes	NA	.	Fusion	.	turquoise
KMT2A	Yes	101	Yes	Oncogene	.	grey
KMT2C	Yes	8	Yes	Tumorsuppressor	.	grey
KMT2D	Yes	9	Yes	Dualrole	.	salmon
KNSTRN	Yes	NA	.	Oncogene	.	blue
KRAS	Yes	842	Yes	Oncogene	.	grey
KTN1	Yes	NA	.	Fusion	.	grey
LARP4B	Yes	NA	.	Tumorsuppressor	.	grey
LASP1	Yes	7	Yes	Fusion	.	grey
LATS1	Yes	6	Yes	Tumorsuppressor	.	black
LATS2	Yes	10	Yes	Tumorsuppressor	.	skyblue
LCK	Yes	NA	.	Oncogene	.	yellow
LCN2	.	8	Yes	Dualrole	Yes	grey
LCP1	Yes	NA	.	Fusion	.	yellow
LEF1	Yes	NA	.	Dualrole	.	grey
LEPROTL1	Yes	NA	.	Tumorsuppressor	.	grey
LETMD1	.	11	Yes	Oncogene	.	grey
LGR6	.	5	Yes	Dualrole	Yes	grey
LIFR	Yes	7	Yes	Fusion	.	grey
LIN28A	.	6	Yes	Dualrole	Yes	grey
LMNA	Yes	NA	.	Fusion	.	grey
LMO1	Yes	21	Yes	Oncogene	.	blue
LMO2	Yes	68	Yes	Oncogene	.	lightcyan
LOX	.	24	Yes	Dualrole	Yes	darkturquoise
LPA	.	8	Yes	Dualrole	Yes	grey
LPP	Yes	NA	.	Oncogene	.	grey
LRIG1	.	14	Yes	Dualrole	Yes	green
LRIG3	Yes	NA	.	Tumorsuppressor	.	grey
LRP1B	Yes	9	Yes	Tumorsuppressor	.	grey
LSM14A	Yes	NA	.	Fusion	.	black
LYL1	Yes	6	Yes	Oncogene	.	yellow
LZTR1	Yes	NA	.	Tumorsuppressor	.	grey
LZTS1	.	5	Yes	Tumorsuppressor	Yes	grey
MACC1	Yes	17	Yes	Oncogene	.	grey
MAF	Yes	41	Yes	Oncogene	.	yellow
MAFB	Yes	NA	.	Oncogene	.	grey
MALAT1	Yes	NA	.	Dualrole	.	tan
MALT1	Yes	14	Yes	Oncogene	.	grey
MAML2	Yes	NA	.	Oncogene	.	grey
MAP2K1	Yes	7	Yes	Oncogene	.	pink
MAP2K2	Yes	NA	.	Oncogene	.	grey
MAP2K4	Yes	18	Yes	Dualrole	Yes	grey
MAP2K6	.	5	Yes	Oncogene	Yes	grey
MAP2K7	.	30	Yes	Dualrole	Yes	salmon
MAP3K1	Yes	6	Yes	Dualrole	Yes	grey
MAP3K13	Yes	NA	.	Dualrole	Yes	blue
MAP3K3	.	5	Yes	Oncogene	Yes	grey
MAP3K8	.	15	Yes	Dualrole	Yes	grey
MAPK1	Yes	42	Yes	Oncogene	.	grey
MAPK14	.	13	Yes	Dualrole	Yes	black
MAPK8	.	30	Yes	Dualrole	Yes	grey
MARK2	.	75	Yes	Oncogene	Yes	black
MAX	Yes	NA	.	Tumorsuppressor	.	grey
MCAM	.	7	Yes	Dualrole	Yes	grey
MCC	.	12	Yes	Dualrole	Yes	grey
MCL1	.	19	Yes	Dualrole	Yes	grey
MCTS1	.	12	Yes	Oncogene	Yes	magenta
MDM2	Yes	67	Yes	Oncogene	.	red
MDM4	Yes	13	Yes	Oncogene	.	brown
MECOM	Yes	17	Yes	Oncogene	.	grey
MECP2	.	10	Yes	Oncogene	Yes	grey
MED12	Yes	NA	.	Tumorsuppressor	.	grey
MEIS1	.	15	Yes	Dualrole	.	grey
MELK	.	11	Yes	Dualrole	Yes	blue
MEN1	Yes	71	Yes	Tumorsuppressor	.	pink
MET	Yes	262	Yes	Oncogene	.	grey
METTL3	.	25	Yes	Dualrole	.	grey
MGMT	Yes	6	Yes	Tumorsuppressor	.	red
MIEN1	.	5	Yes	Oncogene	Yes	grey
MIF	.	11	Yes	Dualrole	Yes	blue
MITF	Yes	73	Yes	Oncogene	.	skyblue
MLF1	Yes	NA	.	Tumorsuppressor	.	grey
MLH1	Yes	5	Yes	Tumorsuppressor	.	red
MLLT1	Yes	9	Yes	Fusion	.	grey
MLLT10	Yes	NA	.	Oncogene	.	grey
MLLT11	Yes	8	Yes	Fusion	.	blue
MLLT3	Yes	32	Yes	Fusion	.	grey
MLLT6	Yes	NA	.	Fusion	.	grey
MMP14	.	8	Yes	Dualrole	Yes	grey
MMP7	.	6	Yes	Dualrole	Yes	grey60
MMP9	.	9	Yes	Dualrole	Yes	yellow
MN1	Yes	8	Yes	Oncogene	.	grey
MNX1	Yes	7	Yes	Fusion	.	grey
MOS	.	12	Yes	Oncogene	.	grey
MPL	Yes	13	Yes	Oncogene	.	turquoise
MSH2	Yes	NA	.	Tumorsuppressor	.	blue
MSH6	Yes	NA	.	Tumorsuppressor	.	blue
MSI2	Yes	NA	.	Oncogene	.	grey
MSN	Yes	NA	.	Fusion	.	yellow
MST1R	.	20	Yes	Dualrole	Yes	grey
MTA3	.	6	Yes	Dualrole	Yes	grey
MTAP	.	8	Yes	Dualrole	Yes	grey
MTDH	.	68	Yes	Dualrole	Yes	blue
MTOR	Yes	57	Yes	Oncogene	.	black
MTSS1	.	9	Yes	Dualrole	Yes	grey
MTUS1	.	6	Yes	Tumorsuppressor	Yes	grey
MUC1	Yes	28	Yes	Fusion	.	grey
MUC16	Yes	NA	.	Oncogene	.	grey
MUC4	Yes	9	Yes	Oncogene	.	grey
MUTYH	Yes	NA	.	Tumorsuppressor	.	grey
MYB	Yes	171	Yes	Oncogene	.	grey
MYBL2	.	12	Yes	Dualrole	Yes	blue
MYC	Yes	2688	Yes	Oncogene	.	blue
MYCL	Yes	51	Yes	Oncogene	.	grey
MYCN	Yes	578	Yes	Oncogene	.	grey
MYD88	Yes	20	Yes	Oncogene	.	grey
MYH11	Yes	NA	.	Fusion	.	grey
MYH9	Yes	8	Yes	Tumorsuppressor	.	grey
MYO5A	Yes	NA	.	Fusion	.	grey
MYOD1	Yes	5	Yes	Oncogene	.	grey
MZF1	.	6	Yes	Oncogene	Yes	tan
N4BP2	Yes	NA	.	Tumorsuppressor	.	grey
NAB2	Yes	NA	.	Tumorsuppressor	.	grey
NACA	Yes	NA	.	Fusion	.	grey
NAMPT	.	5	Yes	Oncogene	Yes	grey
NANOG	.	6	Yes	Dualrole	Yes	grey
NBN	Yes	5	Yes	Tumorsuppressor	.	magenta
NCKIPSD	Yes	NA	.	Fusion	.	pink
NCOA1	Yes	NA	.	Fusion	.	grey
NCOA2	Yes	5	Yes	Oncogene	.	midnightblue
NCOA3	.	25	Yes	Dualrole	Yes	grey
NCOA4	Yes	17	Yes	Tumorsuppressor	.	grey
NCOR1	Yes	6	Yes	Tumorsuppressor	Yes	tan
NCOR2	Yes	NA	.	Tumorsuppressor	.	green
NDRG1	Yes	17	Yes	Tumorsuppressor	.	grey
NDRG2	.	37	Yes	Dualrole	Yes	grey
NDRG4	.	12	Yes	Dualrole	.	grey
NEDD9	.	5	Yes	Dualrole	Yes	grey
NEK7	.	6	Yes	Oncogene	Yes	grey
NEUROG1	.	8	Yes	Dualrole	Yes	turquoise
NF1	Yes	83	Yes	Tumorsuppressor	.	salmon
NF2	Yes	50	Yes	Tumorsuppressor	.	blue
NFATC1	.	7	Yes	Dualrole	Yes	grey
NFATC2	Yes	7	Yes	Oncogene	.	grey
NFIB	Yes	32	Yes	Fusion	.	grey
NFKB1	.	48	Yes	Dualrole	Yes	grey
NFKB2	Yes	NA	.	Dualrole	.	grey
NFKBIE	Yes	NA	.	Tumorsuppressor	.	yellow
NGF	.	17	Yes	Dualrole	.	grey
NGFR	.	12	Yes	Dualrole	.	lightcyan
NIN	Yes	NA	.	Fusion	.	grey
NISCH	.	5	Yes	Dualrole	Yes	tan
NKAP	.	7	Yes	Oncogene	Yes	magenta
NKX3-1	.	32	Yes	Dualrole	.	grey
NONO	Yes	NA	.	Fusion	.	black
NOTCH1	Yes	180	Yes	Dualrole	Yes	grey
NOTCH2	Yes	18	Yes	Dualrole	.	grey
NOTCH3	.	13	Yes	Dualrole	Yes	grey
NPM1	Yes	34	Yes	Oncogene	.	grey
NR1H4	.	11	Yes	Dualrole	Yes	grey
NR2F2	.	6	Yes	Dualrole	Yes	lightcyan
NR4A1	.	18	Yes	Dualrole	Yes	grey
NR4A3	Yes	16	Yes	Oncogene	.	lightyellow
NRAS	Yes	390	Yes	Oncogene	.	blue
NRG1	Yes	9	Yes	Tumorsuppressor	.	grey
NSD1	Yes	NA	.	Fusion	.	grey
NT5C2	Yes	NA	.	Oncogene	.	grey
NTHL1	Yes	NA	.	Tumorsuppressor	.	red
NTN1	.	21	Yes	Dualrole	Yes	grey
NTRK1	Yes	56	Yes	Dualrole	.	grey
NTRK3	Yes	16	Yes	Oncogene	Yes	grey
NUAK1	.	8	Yes	Oncogene	Yes	grey
NUMA1	Yes	NA	.	Fusion	.	green
NUMB	.	18	Yes	Dualrole	Yes	grey
NUP214	Yes	NA	.	Fusion	.	grey
NUP98	Yes	6	Yes	Oncogene	.	royalblue
NUTM1	Yes	NA	.	Oncogene	.	turquoise
NUTM2B	Yes	NA	.	Fusion	.	grey
NUTM2D	Yes	NA	.	Fusion	.	grey
OGT	.	5	Yes	Oncogene	Yes	grey
OMD	Yes	NA	.	Fusion	.	white
P2RY8	Yes	NA	.	Oncogene	.	yellow
PA2G4	.	5	Yes	Tumorsuppressor	Yes	blue
PABPC1	Yes	NA	.	Dualrole	.	blue
PAFAH1B2	Yes	NA	.	Fusion	.	grey
PAK1	.	10	Yes	Dualrole	Yes	grey
PAK4	.	8	Yes	Dualrole	Yes	grey
PALB2	Yes	NA	.	Tumorsuppressor	Yes	grey
PAQR3	.	8	Yes	Tumorsuppressor	Yes	grey
PATZ1	Yes	7	Yes	Tumorsuppressor	.	grey
PAWR	.	14	Yes	Dualrole	Yes	grey
PAX2	.	6	Yes	Dualrole	Yes	grey
PAX3	Yes	9	Yes	Oncogene	.	grey
PAX6	.	27	Yes	Dualrole	.	grey
PAX7	Yes	NA	.	Fusion	.	blue
PAX8	Yes	7	Yes	Fusion	.	grey
PBK	.	8	Yes	Dualrole	Yes	blue
PBRM1	Yes	11	Yes	Tumorsuppressor	Yes	grey
PBX1	Yes	16	Yes	Oncogene	.	grey
PCDH17	.	11	Yes	Tumorsuppressor	.	grey
PCGF2	.	9	Yes	Dualrole	Yes	grey
PCM1	Yes	NA	.	Fusion	.	grey
PCNA	.	23	Yes	Dualrole	Yes	blue
PDCD1LG2	Yes	NA	.	Oncogene	.	yellow
PDCD4	.	35	Yes	Dualrole	Yes	grey
PDCD5	.	5	Yes	Dualrole	Yes	blue
PDE4DIP	Yes	NA	.	Fusion	.	grey
PDGFA	.	13	Yes	Dualrole	.	grey
PDGFB	Yes	56	Yes	Oncogene	.	grey
PDGFRA	Yes	78	Yes	Oncogene	.	skyblue
PDGFRB	Yes	9	Yes	Oncogene	.	grey
PDLIM7	.	17	Yes	Dualrole	.	grey
PELP1	.	18	Yes	Dualrole	Yes	salmon
PER1	Yes	5	Yes	Tumorsuppressor	.	grey
PER2	.	10	Yes	Dualrole	Yes	green
PHB	.	10	Yes	Dualrole	Yes	blue
PHF6	Yes	9	Yes	Tumorsuppressor	.	black
PHF8	.	6	Yes	Oncogene	Yes	brown
PHGDH	.	7	Yes	Oncogene	Yes	blue
PI3	.	39	Yes	Dualrole	Yes	grey
PICALM	Yes	NA	.	Fusion	.	grey
PIGU	.	6	Yes	Oncogene	Yes	pink
PIK3CA	Yes	148	Yes	Oncogene	Yes	grey
PIK3CB	Yes	NA	.	Oncogene	.	black
PIK3R1	Yes	7	Yes	Tumorsuppressor	.	lightcyan
PIM1	Yes	21	Yes	Oncogene	.	grey
PIN1	.	16	Yes	Dualrole	Yes	pink
PINX1	.	5	Yes	Dualrole	Yes	turquoise
PLAG1	Yes	6	Yes	Oncogene	.	grey
PLCE1	.	13	Yes	Dualrole	.	grey
PLCG1	Yes	NA	.	Oncogene	.	grey
PLK1	.	16	Yes	Dualrole	Yes	blue
PLXNB1	.	12	Yes	Dualrole	Yes	green
PML	Yes	83	Yes	Tumorsuppressor	.	grey
PMS2	Yes	NA	.	Tumorsuppressor	.	purple
POLD1	Yes	NA	.	Tumorsuppressor	.	blue
POLE	Yes	NA	.	Tumorsuppressor	.	black
POLG	Yes	NA	.	Tumorsuppressor	.	grey
POLQ	Yes	NA	.	Dualrole	Yes	blue
POT1	Yes	NA	.	Tumorsuppressor	.	brown
POU2AF1	Yes	NA	.	Oncogene	.	lightgreen
POU5F1	Yes	7	Yes	Oncogene	.	purple
PPARG	Yes	9	Yes	Tumorsuppressor	.	lightcyan
PPFIBP1	Yes	NA	.	Fusion	.	grey
PPM1D	Yes	17	Yes	Oncogene	Yes	blue
PPP1R13L	.	8	Yes	Oncogene	Yes	grey
PPP1R1B	.	5	Yes	Dualrole	Yes	black
PPP2R1A	Yes	NA	.	Tumorsuppressor	.	pink
PPP6C	Yes	7	Yes	Tumorsuppressor	.	pink
PRAM1	.	16	Yes	Oncogene	.	grey
PRCC	Yes	NA	.	Fusion	.	brown
PRDM1	Yes	18	Yes	Tumorsuppressor	.	yellow
PRDM16	Yes	NA	.	Oncogene	.	grey
PRDM2	Yes	16	Yes	Tumorsuppressor	.	grey
PRDX1	.	6	Yes	Dualrole	Yes	grey
PREX1	.	6	Yes	Dualrole	Yes	green
PREX2	Yes	NA	.	Oncogene	.	lightcyan
PRF1	Yes	NA	.	Tumorsuppressor	.	yellow
PRKACA	Yes	NA	.	Oncogene	.	grey
PRKAR1A	Yes	NA	.	Dualrole	.	grey
PRKDC	.	8	Yes	Dualrole	Yes	blue
PRL	.	12	Yes	Dualrole	Yes	grey
PRMT5	.	11	Yes	Dualrole	Yes	pink
PRRT2	.	27	Yes	Dualrole	Yes	green
PRRX1	Yes	NA	.	Fusion	.	darkturquoise
PSIP1	Yes	NA	.	Oncogene	.	grey
PSMD10	.	12	Yes	Dualrole	.	grey
PTCH1	Yes	45	Yes	Tumorsuppressor	.	grey
PTEN	Yes	623	Yes	Tumorsuppressor	.	grey
PTGDR	.	45	Yes	Dualrole	Yes	yellow
PTGS2	.	42	Yes	Dualrole	Yes	grey
PTHLH	.	5	Yes	Dualrole	Yes	grey
PTK2	.	9	Yes	Dualrole	Yes	midnightblue
PTK2B	.	8	Yes	Dualrole	Yes	yellow
PTK6	Yes	13	Yes	Dualrole	.	grey
PTP4A3	.	12	Yes	Dualrole	.	grey
PTPN1	.	14	Yes	Dualrole	Yes	grey
PTPN11	Yes	40	Yes	Oncogene	.	black
PTPN12	.	23	Yes	Dualrole	Yes	grey
PTPN13	Yes	8	Yes	Tumorsuppressor	.	green
PTPN6	Yes	15	Yes	Tumorsuppressor	.	grey
PTPN9	.	5	Yes	Dualrole	Yes	grey
PTPRB	Yes	NA	.	Tumorsuppressor	.	lightcyan
PTPRC	Yes	NA	.	Tumorsuppressor	.	yellow
PTPRD	Yes	26	Yes	Tumorsuppressor	.	grey
PTPRG	.	9	Yes	Tumorsuppressor	Yes	grey
PTPRJ	.	10	Yes	Tumorsuppressor	Yes	grey
PTPRK	Yes	10	Yes	Tumorsuppressor	.	grey
PTPRO	.	10	Yes	Dualrole	Yes	lightyellow
PTPRT	Yes	NA	.	Tumorsuppressor	.	green
PTPRZ1	.	6	Yes	Dualrole	Yes	grey
PTTG1	.	48	Yes	Oncogene	Yes	blue
PTTG1IP	.	8	Yes	Oncogene	Yes	grey
PWWP2A	Yes	NA	.	Fusion	.	grey
PXN	.	13	Yes	Oncogene	.	grey
QKI	Yes	20	Yes	Dualrole	.	grey
RAB1A	.	11	Yes	Oncogene	Yes	grey
RAB25	.	26	Yes	Dualrole	Yes	grey
RABEP1	Yes	NA	.	Fusion	.	green
RAC1	Yes	12	Yes	Oncogene	.	pink
RAD17	Yes	NA	.	Tumorsuppressor	.	red
RAD21	Yes	NA	.	Dualrole	.	blue
RAD51	.	5	Yes	Dualrole	Yes	blue
RAD51B	Yes	NA	.	Tumorsuppressor	.	grey
RAD9A	.	5	Yes	Dualrole	Yes	grey
RAF1	Yes	37	Yes	Oncogene	.	grey
RALGDS	Yes	NA	.	Fusion	.	salmon
RANBP2	Yes	NA	.	Tumorsuppressor	.	grey
RAP1A	.	11	Yes	Dualrole	Yes	yellow
RAP1GAP	.	16	Yes	Tumorsuppressor	.	cyan
RAP1GDS1	Yes	NA	.	Oncogene	.	grey
RARA	Yes	37	Yes	Oncogene	.	darkgrey
RARRES1	.	7	Yes	Dualrole	Yes	yellow
RASA1	.	7	Yes	Dualrole	Yes	grey
RASAL2	.	5	Yes	Dualrole	Yes	grey
RASSF1	.	85	Yes	Dualrole	Yes	grey
RASSF10	.	12	Yes	Tumorsuppressor	.	grey
RASSF6	.	5	Yes	Tumorsuppressor	Yes	purple
RB1	Yes	490	Yes	Tumorsuppressor	Yes	grey
RBL1	.	14	Yes	Dualrole	.	blue
RBL2	.	11	Yes	Dualrole	Yes	grey
RBM10	Yes	NA	.	Tumorsuppressor	.	brown
RBM15	Yes	NA	.	Fusion	.	black
RBM38	.	13	Yes	Dualrole	Yes	blue
RBMS3	.	32	Yes	Dualrole	Yes	lightcyan
RECQL4	Yes	NA	.	Dualrole	.	midnightblue
REL	Yes	27	Yes	Oncogene	.	grey
RELA	.	17	Yes	Dualrole	Yes	pink
RERG	.	6	Yes	Tumorsuppressor	Yes	green
RET	Yes	1306	Yes	Oncogene	.	green
RFWD3	Yes	NA	.	Tumorsuppressor	.	blue
RHOA	Yes	17	Yes	Dualrole	.	grey
RHOB	.	6	Yes	Dualrole	Yes	grey
RHOBTB2	.	14	Yes	Dualrole	Yes	grey
RHOC	.	10	Yes	Dualrole	Yes	grey
RHOH	Yes	6	Yes	Tumorsuppressor	.	grey
RMI2	Yes	NA	.	Tumorsuppressor	.	blue
RNF213	Yes	NA	.	Fusion	.	darkorange
RNF43	Yes	5	Yes	Tumorsuppressor	.	grey
RNF6	.	8	Yes	Dualrole	Yes	grey
ROBO2	Yes	NA	.	Tumorsuppressor	.	grey
ROS1	Yes	129	Yes	Oncogene	.	turquoise
RP1	.	5	Yes	Dualrole	Yes	grey
RPL22	Yes	5	Yes	Tumorsuppressor	.	greenyellow
RPL5	Yes	NA	.	Tumorsuppressor	.	greenyellow
RPN1	Yes	NA	.	Fusion	.	blue
RPS6KA6	.	10	Yes	Dualrole	Yes	red
RRAS	.	14	Yes	Oncogene	Yes	grey
RRAS2	.	7	Yes	Oncogene	Yes	grey
RRBP1	.	5	Yes	Oncogene	Yes	grey
RSF1	.	6	Yes	Oncogene	Yes	grey
RSPO3	Yes	7	Yes	Oncogene	.	grey
RUNX1	Yes	63	Yes	Dualrole	.	grey
RUNX1T1	Yes	NA	.	Dualrole	.	lightcyan
RUNX2	.	14	Yes	Dualrole	Yes	grey
RUNX3	.	156	Yes	Dualrole	Yes	yellow
S100A2	.	6	Yes	Tumorsuppressor	Yes	grey60
S100A4	.	8	Yes	Dualrole	Yes	yellow
S100A7	Yes	NA	.	Fusion	.	grey
S100B	.	11	Yes	Dualrole	.	grey
SALL2	.	6	Yes	Tumorsuppressor	Yes	green
SALL4	Yes	15	Yes	Oncogene	Yes	grey
SASH1	.	7	Yes	Tumorsuppressor	Yes	grey
SATB1	.	8	Yes	Dualrole	Yes	grey
SBDS	Yes	NA	.	Tumorsuppressor	.	grey
SCARB1	.	5	Yes	Oncogene	Yes	grey
SDC4	Yes	NA	.	Fusion	.	red
SDHA	Yes	NA	.	Tumorsuppressor	.	grey
SDHAF2	Yes	NA	.	Tumorsuppressor	.	magenta
SDHB	Yes	5	Yes	Tumorsuppressor	.	magenta
SDHC	Yes	NA	.	Tumorsuppressor	.	grey
SDHD	Yes	NA	.	Tumorsuppressor	.	royalblue
SEMA3B	.	12	Yes	Tumorsuppressor	Yes	green
SENP2	.	8	Yes	Tumorsuppressor	Yes	pink
SEPT5	Yes	NA	.	Fusion	.	green
SEPT6	Yes	NA	.	Fusion	.	yellow
SEPT9	Yes	NA	.	Fusion	.	grey
SERPINB5	.	35	Yes	Dualrole	Yes	grey60
SET	Yes	5	Yes	Oncogene	.	blue
SETBP1	Yes	9	Yes	Oncogene	.	grey
SETD1B	Yes	NA	.	Tumorsuppressor	.	grey
SETD2	Yes	33	Yes	Tumorsuppressor	.	red
SETD7	.	9	Yes	Dualrole	Yes	red
SETDB1	Yes	27	Yes	Oncogene	.	grey
SF3B1	Yes	5	Yes	Oncogene	.	brown
SFN	.	8	Yes	Dualrole	Yes	grey
SFPQ	Yes	NA	.	Tumorsuppressor	.	grey
SFRP1	.	12	Yes	Dualrole	Yes	grey60
SFRP4	Yes	NA	.	Tumorsuppressor	.	grey
SGK1	Yes	NA	.	Oncogene	.	grey
SGK3	.	7	Yes	Oncogene	Yes	green
SH2B3	Yes	NA	.	Tumorsuppressor	.	lightyellow
SH3GL1	Yes	NA	.	Oncogene	.	grey
SIRPA	Yes	NA	.	Tumorsuppressor	.	grey
SIRT1	.	34	Yes	Dualrole	Yes	grey
SIRT2	.	14	Yes	Dualrole	.	pink
SIRT3	.	20	Yes	Dualrole	Yes	grey
SIRT6	.	36	Yes	Dualrole	Yes	grey
SIX1	Yes	6	Yes	Oncogene	.	grey
SIX2	Yes	NA	.	Oncogene	.	blue
SKI	Yes	NA	.	Oncogene	.	grey
SKP2	.	33	Yes	Dualrole	Yes	blue
SLC2A1	.	8	Yes	Dualrole	Yes	grey
SLC34A2	Yes	NA	.	Tumorsuppressor	.	grey
SLC39A1	.	8	Yes	Tumorsuppressor	Yes	grey
SLC3A2	.	40	Yes	Dualrole	.	grey
SLC45A3	Yes	NA	.	Fusion	.	grey
SLC5A8	.	11	Yes	Tumorsuppressor	.	grey
SLC9A3R1	.	13	Yes	Dualrole	Yes	red
SLIT2	.	9	Yes	Tumorsuppressor	Yes	lightcyan
SMAD2	Yes	7	Yes	Tumorsuppressor	.	grey
SMAD3	Yes	10	Yes	Tumorsuppressor	.	grey
SMAD4	Yes	72	Yes	Tumorsuppressor	.	red
SMAD5	.	5	Yes	Dualrole	Yes	grey
SMARCA4	Yes	19	Yes	Tumorsuppressor	.	salmon
SMARCB1	Yes	39	Yes	Tumorsuppressor	.	grey
SMARCD1	Yes	NA	.	Tumorsuppressor	Yes	grey
SMARCE1	Yes	NA	.	Tumorsuppressor	.	grey
SMC1A	Yes	NA	.	Tumorsuppressor	.	grey
SMO	Yes	11	Yes	Oncogene	.	grey
SMYD3	.	6	Yes	Oncogene	Yes	grey
SMYD4	.	8	Yes	Tumorsuppressor	Yes	grey
SNAI1	.	11	Yes	Dualrole	Yes	blue
SNAI2	.	10	Yes	Dualrole	Yes	skyblue
SNCG	.	11	Yes	Oncogene	Yes	grey
SND1	Yes	NA	.	Oncogene	.	grey
SNX29	Yes	NA	.	Fusion	.	grey
SOCS1	Yes	20	Yes	Tumorsuppressor	.	yellow
SOCS3	.	11	Yes	Dualrole	Yes	grey
SOD2	.	11	Yes	Dualrole	Yes	yellow
SOX2	Yes	78	Yes	Oncogene	.	blue
SOX4	.	37	Yes	Dualrole	Yes	blue
SOX5	.	6	Yes	Oncogene	Yes	grey
SOX7	.	12	Yes	Dualrole	Yes	grey
SOX9	.	28	Yes	Dualrole	Yes	blue
SP1	.	14	Yes	Dualrole	.	grey
SPARC	.	26	Yes	Dualrole	Yes	darkturquoise
SPDEF	.	16	Yes	Dualrole	Yes	grey
SPECC1	Yes	NA	.	Fusion	.	grey
SPEN	Yes	NA	.	Tumorsuppressor	.	cyan
SPHK1	.	9	Yes	Oncogene	Yes	grey
SPI1	.	14	Yes	Dualrole	.	yellow
SPOP	Yes	33	Yes	Tumorsuppressor	.	grey
SPRY1	.	6	Yes	Dualrole	Yes	lightcyan
SPRY2	.	13	Yes	Dualrole	Yes	lightcyan
SPRY4	.	10	Yes	Dualrole	Yes	turquoise
SQSTM1	.	12	Yes	Dualrole	.	red
SRC	Yes	117	Yes	Oncogene	.	blue
SRGAP3	Yes	NA	.	Fusion	.	grey
SRSF1	.	11	Yes	Dualrole	Yes	grey
SRSF2	Yes	NA	.	Oncogene	.	blue
SRSF3	Yes	NA	.	Oncogene	.	black
SS18	Yes	9	Yes	Fusion	.	grey
SS18L1	Yes	NA	.	Fusion	.	blue
SSX2	Yes	NA	.	Oncogene	.	turquoise
ST18	.	6	Yes	Dualrole	Yes	grey
STAG1	Yes	NA	.	Tumorsuppressor	.	black
STAG2	Yes	NA	.	Tumorsuppressor	.	grey
STARD13	.	11	Yes	Tumorsuppressor	Yes	green
STAT1	.	24	Yes	Dualrole	Yes	darkorange
STAT3	Yes	137	Yes	Oncogene	.	red
STAT5A	.	8	Yes	Dualrole	Yes	grey
STAT5B	Yes	NA	.	Dualrole	.	grey
STAT6	Yes	NA	.	Oncogene	.	grey
STIL	Yes	NA	.	Oncogene	.	blue
STIM1	.	11	Yes	Dualrole	Yes	grey
STK11	Yes	88	Yes	Tumorsuppressor	.	darkred
STK4	.	6	Yes	Tumorsuppressor	Yes	grey
STRN	Yes	NA	.	Fusion	.	grey
SUFU	Yes	5	Yes	Tumorsuppressor	.	grey
SULF1	.	11	Yes	Dualrole	Yes	grey
SULF2	.	8	Yes	Dualrole	Yes	grey
SUSD2	.	7	Yes	Dualrole	Yes	grey
SUZ12	Yes	6	Yes	Dualrole	.	grey
SYK	Yes	49	Yes	Oncogene	.	grey
TACC2	.	6	Yes	Dualrole	Yes	grey
TAF15	Yes	NA	.	Oncogene	.	darkgreen
TAL1	Yes	46	Yes	Oncogene	.	grey
TAL2	Yes	NA	.	Oncogene	.	grey
TAZ	.	67	Yes	Dualrole	Yes	grey
TBL1XR1	Yes	NA	.	Dualrole	.	grey
TBX1	.	5	Yes	Dualrole	Yes	grey
TBX2	.	11	Yes	Dualrole	Yes	grey
TBX3	Yes	12	Yes	Dualrole	Yes	grey
TCEA1	Yes	NA	.	Fusion	.	midnightblue
TCF12	Yes	NA	.	Fusion	.	grey
TCF3	Yes	26	Yes	Dualrole	.	grey
TCF4	.	8	Yes	Dualrole	Yes	skyblue
TCF7L2	Yes	NA	.	Oncogene	.	grey
TCL1A	Yes	43	Yes	Oncogene	.	yellow
TEAD4	.	5	Yes	Dualrole	Yes	blue
TERT	Yes	50	Yes	Dualrole	.	midnightblue
TES	.	17	Yes	Dualrole	Yes	grey
TET1	Yes	26	Yes	Dualrole	.	grey
TET2	Yes	24	Yes	Tumorsuppressor	.	grey
TFAP2A	.	13	Yes	Dualrole	Yes	grey
TFCP2	.	20	Yes	Dualrole	Yes	grey
TFE3	Yes	NA	.	Oncogene	.	darkred
TFEB	Yes	NA	.	Oncogene	.	purple
TFF1	.	22	Yes	Dualrole	Yes	green
TFF3	.	13	Yes	Dualrole	Yes	green
TFG	Yes	10	Yes	Fusion	.	grey
TFPI2	.	11	Yes	Dualrole	Yes	grey
TFPT	Yes	NA	.	Fusion	.	blue
TFRC	Yes	NA	.	Fusion	.	magenta
TGFB1	.	11	Yes	Dualrole	Yes	grey
TGFBI	.	15	Yes	Dualrole	Yes	grey
TGFBR2	Yes	NA	.	Tumorsuppressor	.	yellow
THEM4	.	5	Yes	Dualrole	Yes	grey
THRA	.	7	Yes	Dualrole	Yes	grey
THRAP3	Yes	NA	.	Fusion	.	grey
THY1	.	13	Yes	Dualrole	.	darkturquoise
TIMP3	.	10	Yes	Dualrole	Yes	grey
TKTL1	.	6	Yes	Dualrole	Yes	grey
TLE1	.	11	Yes	Dualrole	.	grey
TMEM127	Yes	NA	.	Tumorsuppressor	.	grey
TMPRSS2	Yes	NA	.	Fusion	.	grey
TNC	Yes	NA	.	Oncogene	.	grey
TNF	.	12	Yes	Oncogene	Yes	grey
TNFAIP3	Yes	36	Yes	Tumorsuppressor	.	yellow
TNFRSF14	Yes	NA	.	Tumorsuppressor	.	grey
TNFRSF17	Yes	NA	.	Oncogene	.	lightgreen
TNFSF11	.	5	Yes	Dualrole	Yes	grey
TNS4	.	17	Yes	Dualrole	.	grey
TOB1	.	7	Yes	Dualrole	Yes	grey
TOP1	Yes	NA	.	Fusion	.	grey
TP53	Yes	1111	Yes	Dualrole	Yes	grey
TP53BP1	.	5	Yes	Tumorsuppressor	Yes	green
TP53INP1	.	10	Yes	Dualrole	Yes	grey
TP63	Yes	23	Yes	Dualrole	.	turquoise
TP73	.	18	Yes	Dualrole	Yes	brown
TPD52	.	8	Yes	Oncogene	Yes	green
TPM3	Yes	NA	.	Tumorsuppressor	.	blue
TPM4	Yes	NA	.	Fusion	.	grey
TPR	Yes	NA	.	Fusion	.	grey
TRAF6	.	13	Yes	Oncogene	Yes	grey
TRAF7	Yes	NA	.	Tumorsuppressor	.	grey
TRIB2	.	16	Yes	Dualrole	.	grey
TRIM11	.	11	Yes	Oncogene	Yes	black
TRIM14	.	6	Yes	Dualrole	Yes	darkorange
TRIM24	Yes	15	Yes	Dualrole	.	blue
TRIM25	.	7	Yes	Oncogene	Yes	blue
TRIM27	Yes	11	Yes	Oncogene	.	blue
TRIM28	.	6	Yes	Dualrole	Yes	blue
TRIM29	.	17	Yes	Dualrole	Yes	grey60
TRIM3	.	19	Yes	Tumorsuppressor	.	grey
TRIM33	Yes	6	Yes	Tumorsuppressor	.	grey
TRIM59	.	5	Yes	Oncogene	Yes	blue
TRIP11	Yes	NA	.	Fusion	.	grey
TRPS1	.	6	Yes	Dualrole	Yes	grey
TRRAP	Yes	NA	.	Oncogene	.	black
TSC1	Yes	8	Yes	Tumorsuppressor	.	grey
TSC2	Yes	NA	.	Tumorsuppressor	.	salmon
TSG101	.	5	Yes	Dualrole	Yes	red
TTF1	.	14	Yes	Dualrole	.	grey
TTN	.	10	Yes	Dualrole	Yes	yellow
TUSC3	.	28	Yes	Dualrole	Yes	grey
TWIST1	.	19	Yes	Dualrole	Yes	grey
TWSG1	.	38	Yes	Dualrole	Yes	grey
TXNIP	.	8	Yes	Tumorsuppressor	Yes	grey
U2AF1	Yes	NA	.	Oncogene	.	grey
UBE2C	.	9	Yes	Oncogene	Yes	blue
UBE3A	.	5	Yes	Dualrole	Yes	grey
UBR5	Yes	NA	.	Oncogene	.	black
UCHL1	.	29	Yes	Dualrole	Yes	grey
UHRF1	.	14	Yes	Dualrole	Yes	blue
URI1	.	19	Yes	Oncogene	.	black
USP11	.	5	Yes	Dualrole	Yes	grey
USP15	.	5	Yes	Dualrole	Yes	grey
USP22	.	16	Yes	Dualrole	Yes	grey
USP39	.	9	Yes	Oncogene	Yes	blue
USP4	.	10	Yes	Dualrole	Yes	grey
USP6	Yes	NA	.	Oncogene	.	grey
USP8	Yes	NA	.	Oncogene	.	pink
VAV1	Yes	15	Yes	Fusion	.	yellow
VAV3	.	12	Yes	Oncogene	Yes	grey
VDR	.	6	Yes	Dualrole	Yes	grey
VEGFA	.	54	Yes	Dualrole	Yes	black
VGLL4	.	5	Yes	Dualrole	Yes	grey
VHL	Yes	196	Yes	Tumorsuppressor	.	purple
VIM	.	8	Yes	Dualrole	Yes	white
VTI1A	Yes	NA	.	Fusion	.	grey
VWA5A	.	6	Yes	Tumorsuppressor	Yes	grey
WAS	Yes	NA	.	Oncogene	.	grey
WIF1	Yes	12	Yes	Tumorsuppressor	.	grey
WNK2	Yes	NA	.	Tumorsuppressor	.	grey
WNT5A	.	40	Yes	Dualrole	Yes	grey
WRN	Yes	NA	.	Tumorsuppressor	.	grey
WT1	Yes	484	Yes	Dualrole	.	grey
WTAP	.	11	Yes	Oncogene	.	grey
WWOX	.	45	Yes	Dualrole	Yes	grey
WWP1	.	11	Yes	Dualrole	Yes	green
WWTR1	Yes	NA	.	Oncogene	.	grey
XPA	Yes	NA	.	Tumorsuppressor	.	grey
XPC	Yes	NA	.	Tumorsuppressor	.	red
XPO1	Yes	5	Yes	Oncogene	.	blue
YAP1	.	193	Yes	Dualrole	Yes	grey
YBX1	.	27	Yes	Dualrole	Yes	blue
YES1	.	5	Yes	Dualrole	Yes	grey
YWHAE	Yes	NA	.	Tumorsuppressor	.	grey
YY1	.	10	Yes	Dualrole	Yes	greenyellow
ZBTB16	Yes	10	Yes	Tumorsuppressor	.	grey
ZBTB7A	.	26	Yes	Dualrole	Yes	grey
ZCCHC8	Yes	NA	.	Fusion	.	grey
ZEB1	Yes	32	Yes	Oncogene	.	white
ZEB2	.	17	Yes	Dualrole	Yes	yellow
ZFHX3	Yes	13	Yes	Tumorsuppressor	.	grey
ZFP36	.	10	Yes	Dualrole	Yes	grey
ZIC1	.	16	Yes	Dualrole	Yes	grey
ZMYM2	Yes	NA	.	Fusion	.	grey
ZMYM3	Yes	NA	.	Tumorsuppressor	Yes	grey
ZNF217	.	14	Yes	Dualrole	Yes	grey
ZNF331	Yes	NA	.	Tumorsuppressor	.	blue
ZNF384	Yes	NA	.	Fusion	.	grey
ZNF521	Yes	NA	.	Oncogene	.	grey
ZNF703	.	24	Yes	Dualrole	Yes	green
ZNRF3	Yes	NA	.	Tumorsuppressor	.	green
ZRSR2	Yes	NA	.	Tumorsuppressor	.	grey
