# Supplementary material for: Secreted breast tumor interstitial fluid microRNAs and their target genes are associated with triple-negative breast cancer, tumor grade, and immune infiltration
Source: Breast Cancer Res. 2020 Jun 30;22:73. doi: 10.1186/s13058-020-01295-6 (PMC7329449; doi:10.1186/s13058-020-01295-6)
Supplement: Supplementary file 15 — Additional file 15: Table S7. Experimental Support for miRNA and Gene Target Interaction. Prediction Differentially abundant tumor interstitial fluid miRNAs and their experimentally validated intracellular gene targets with support from MiRTarBase (Chou et al., 2017), release 7.0. [file 13058_2020_1295_MOESM15_ESM.xlsx]

## Sheet: Sheet 1 - Table 3_ Best miRNAs 
Table S7 - Best miRNAs and Gene Target Candidates Based on All Analysis.
	miRNA	Gene	Experiment	Direction miRNA	Direction Gene	Co-expression	Comparison
Luminal vs TNBC.
	let-7a-5p	CCND1		down	up	green	Luminal (A,B) vs TNBC
	let-7f-5p	CCND1	Luciferase reporter assay	down	up	green	Luminal (A,B) vs TNBC
	let-7g-5p	CCND1		down	up	green	Luminal (A,B) vs TNBC
	miR-15b-5p	CCND1	Luciferase reporter assay//QRTPCR//Western blot	down	up	green	Luminal (A,B) vs TNBC
	miR-17-5p	CCND1	Luciferase reporter assay	down	up	green	Luminal (A,B) vs TNBC
	miR-19a-3p	CCND1	flow//Luciferase reporter assay//Microarray//qRT-PCR//Western blot	down	up	green	Luminal (A,B) vs TNBC
	miR-23a-3p	CCND1		down	up	green	Luminal (A,B) vs TNBC
	miR-34c-5p	CCND1	Next Generation Sequencing (NGS)//qRT-PCR//Western blot	down	up	green	Luminal (A,B) vs TNBC
	miR-9-5p	CCND1		down	up	green	Luminal (A,B) vs TNBC
	miR-98-5p	CCND1		down	up	green	Luminal (A,B) vs TNBC
	miR-107	ESR1		down	up	green	Luminal (A,B) vs TNBC
	miR-129-5p	ESR1		down	up	green	Luminal (A,B) vs TNBC
	miR-148a-3p	ESR1		down	up	green	Luminal (A,B) vs TNBC
	miR-17-5p	ESR1		down	up	green	Luminal (A,B) vs TNBC
	miR-18a-5p	ESR1	Luciferase reporter assay//qRT-PCR//Western blot	down	up	green	Luminal (A,B) vs TNBC
	miR-19a-3p	ESR1	Luciferase reporter assay//qRT-PCR//Western blot	down	up	green	Luminal (A,B) vs TNBC
	miR-221-3p	ESR1	Luciferase reporter assay//qRT-PCR//Western blot	down	up	green	Luminal (A,B) vs TNBC
	miR-222-3p	ESR1	Luciferase reporter assay//qRT-PCR//Western blot	down	up	green	Luminal (A,B) vs TNBC
	miR-301a-3p	ESR1		down	up	green	Luminal (A,B) vs TNBC
	miR-454-3p	ESR1		down	up	green	Luminal (A,B) vs TNBC
	miR-9-5p	ESR1		down	up	green	Luminal (A,B) vs TNBC
	miR-129-5p	THSD4		down	up	green	Luminal (A,B) vs TNBC
	miR-129-5p	CERS6		down	up	green	Luminal (A,B) vs TNBC
	miR-141-3p	CERS6		down	up	green	Luminal (A,B) vs TNBC
	miR-148a-3p	CERS6		down	up	green	Luminal (A,B) vs TNBC
	miR-30d-5p	CERS6		down	up	green	Luminal (A,B) vs TNBC
	miR-34c-5p	CERS6		down	up	green	Luminal (A,B) vs TNBC
Luminal B vs TNBC.							Luminal (A,B) vs TNBC
	miR-10b-5p	ELOVL6		down	up	red	Luminal (A,B) vs TNBC
	miR-135a-5p	ELOVL6		down	up	red	Luminal (A,B) vs TNBC
	miR-135b-5p	ELOVL6		down	up	red	Luminal (A,B) vs TNBC
	miR-23a-3p	ELOVL6		down	up	red	Luminal (A,B) vs TNBC
	miR-19a-3p	SERINC3		down	up	red	Luminal (A,B) vs TNBC
	miR-301a-3p	SERINC3		down	up	red	Luminal (A,B) vs TNBC
	miR-454-3p	SERINC3		down	up	red	Luminal (A,B) vs TNBC
	miR-23a-3p	CDKN2AIPNL		down	up	red	Luminal (A,B) vs TNBC
	miR-30d-5p	EPB41L5		down	up	red	Luminal (A,B) vs TNBC
	miR-31-5p	FLOT1		down	up	red
Tumor Grade.
	miR-107	BTRC		up	down	green	High Grade vs Medium/Low Grade
	miR-10a-5p	BTRC	Luciferase reporter assay//Microarray//qRT-PCR//Western blot	up	down	green	High Grade vs Medium/Low Grade
	miR-10b-5p	BTRC		up	down	green	High Grade vs Medium/Low Grade
	miR-301a-3p	CHST1*		up	down	grey (not co-expressed)	High Grade vs Medium/Low Grade
	miR-301b-3p	CHST1*		up	down	grey (not co-expressed)	High Grade vs Medium/Low Grade
	miR-454-3p	CHST1*		up	down	grey (not co-expressed)	High Grade vs Medium/Low Grade
Tumor Infiltrating Lymphocyte Score (TILs).
	miR-103a-3p	BTLA		down	up	yellow	High TILs vs Low TILs
	miR-136-5p	BCL11B		down	up	yellow	High TILs vs Low TILs
	miR-206	BCL11B		down	up	yellow	High TILs vs Low TILs
	miR-136-5p	CD3G		down	up	yellow	High TILs vs Low TILs
	miR-146a-5p	LTB		down	up	yellow	High TILs vs Low TILs
	miR-299-5p	LAMP3		down	up	yellow	High TILs vs Low TILs
	miR-494-3p	KLRC4		down	up	yellow	High TILs vs Low TILs
TNBC and Tumor Grade and Tumor Infiltrating Lymphocyte Score (TILs).
	let-7a-5p	PARD6B		up	down	green	High TILs & High Grade vs Low TILs & Medium/Low Grade
	let-7c-5p	PARD6B		up	down	green	High TILs & High Grade vs Low TILs & Medium/Low Grade
	let-7d-5p	PARD6B		up	down	green	High TILs & High Grade vs Low TILs & Medium/Low Grade
	let-7e-5p	PARD6B		up	down	green	High TILs & High Grade vs Low TILs & Medium/Low Grade
	let-7f-5p	PARD6B		up	down	green	High TILs & High Grade vs Low TILs & Medium/Low Grade
	let-7g-5p	PARD6B		up	down	green	High TILs & High Grade vs Low TILs & Medium/Low Grade
	miR-106a-5p	PARD6B		up	down	green	High TILs & High Grade vs Low TILs & Medium/Low Grade
	miR-106b-5p	PARD6B	HITS-CLIP	up	down	green	High TILs & High Grade vs Low TILs & Medium/Low Grade
	miR-17-5p	PARD6B	HITS-CLIP	up	down	green	High TILs & High Grade vs Low TILs & Medium/Low Grade
	miR-18a-5p	PARD6B	PAR-CLIP	up	down	green	High TILs & High Grade vs Low TILs & Medium/Low Grade
	miR-196b-5p	PARD6B		up	down	green	High TILs & High Grade vs Low TILs & Medium/Low Grade
	miR-200b-3p	PARD6B		up	down	green	High TILs & High Grade vs Low TILs & Medium/Low Grade
	miR-200c-3p	PARD6B		up	down	green	High TILs & High Grade vs Low TILs & Medium/Low Grade
	miR-20a-5p	PARD6B	HITS-CLIP	up	down	green	High TILs & High Grade vs Low TILs & Medium/Low Grade
	miR-20b-5p	PARD6B	HITS-CLIP	up	down	green	High TILs & High Grade vs Low TILs & Medium/Low Grade
	miR-23a-3p	PARD6B		up	down	green	High TILs & High Grade vs Low TILs & Medium/Low Grade
	miR-23b-3p	PARD6B		up	down	green	High TILs & High Grade vs Low TILs & Medium/Low Grade
	miR-27b-3p	PARD6B		up	down	green	High TILs & High Grade vs Low TILs & Medium/Low Grade
	miR-374a-5p	PARD6B	PAR-CLIP	up	down	green	High TILs & High Grade vs Low TILs & Medium/Low Grade
	miR-429	PARD6B		up	down	green	High TILs & High Grade vs Low TILs & Medium/Low Grade
	miR-582-5p	PARD6B		up	down	green	High TILs & High Grade vs Low TILs & Medium/Low Grade
	miR-98-5p	PARD6B		up	down	green	High TILs & High Grade vs Low TILs & Medium/Low Grade
	let-7d-5p	CGN
	miR-125a-5p	CGN		up	down	green	High TILs & High Grade vs Low TILs & Medium/Low Grade
	miR-19a-3p	CGN		up	down	green	High TILs & High Grade vs Low TILs & Medium/Low Grade
	miR-19b-3p	CGN		up	down	green	High TILs & High Grade vs Low TILs & Medium/Low Grade
	miR-196b-5p	SYT9		up	down	green	High TILs & High Grade vs Low TILs & Medium/Low Grade
	miR-29a-3p	SYT9		up	down	green	High TILs & High Grade vs Low TILs & Medium/Low Grade
	miR-29b-3p	SYT9		up	down	green	High TILs & High Grade vs Low TILs & Medium/Low Grade
	miR-34c-5p	SYT9		up	down	green	High TILs & High Grade vs Low TILs & Medium/Low Grade
	miR-9-5p	SYT9		up	down	green	High TILs & High Grade vs Low TILs & Medium/Low Grade
	miR-106a-5p	ESR1		up	down	green	High TILs & High Grade vs Low TILs & Medium/Low Grade
	miR-106b-5p	ESR1		up	down	green	High TILs & High Grade vs Low TILs & Medium/Low Grade
	miR-107	ESR1		up	down	green	High TILs & High Grade vs Low TILs & Medium/Low Grade
	miR-130a-3p	ESR1	GFP reporter assay	up	down	green	High TILs & High Grade vs Low TILs & Medium/Low Grade
	miR-130b-3p	ESR1		up	down	green	High TILs & High Grade vs Low TILs & Medium/Low Grade
	miR-148a-3p	ESR1		up	down	green	High TILs & High Grade vs Low TILs & Medium/Low Grade
	miR-148b-3p	ESR1		up	down	green	High TILs & High Grade vs Low TILs & Medium/Low Grade
	miR-17-5p	ESR1		up	down	green	High TILs & High Grade vs Low TILs & Medium/Low Grade
	miR-18a-5p	ESR1	Luciferase reporter assay//qRT-PCR//Western blot	up	down	green	High TILs & High Grade vs Low TILs & Medium/Low Grade
	miR-190b	ESR1		up	down	green	High TILs & High Grade vs Low TILs & Medium/Low Grade
	miR-19a-3p	ESR1	Luciferase reporter assay//qRT-PCR//Western blot	up	down	green	High TILs & High Grade vs Low TILs & Medium/Low Grade
	miR-19b-3p	ESR1	Western blot//qRT-PCR//Luciferase reporter assay	up	down	green	High TILs & High Grade vs Low TILs & Medium/Low Grade
	miR-20a-5p	ESR1		up	down	green	High TILs & High Grade vs Low TILs & Medium/Low Grade
	miR-20b-5p	ESR1	Western blot//qRT-PCR//Luciferase reporter assay	up	down	green	High TILs & High Grade vs Low TILs & Medium/Low Grade
	miR-221-3p	ESR1	Luciferase reporter assay//qRT-PCR//Western blot	up	down	green	High TILs & High Grade vs Low TILs & Medium/Low Grade
	miR-222-3p	ESR1	Luciferase reporter assay//qRT-PCR//Western blot	up	down	green	High TILs & High Grade vs Low TILs & Medium/Low Grade
	miR-26a-5p	ESR1	Luciferase reporter assay	up	down	green	High TILs & High Grade vs Low TILs & Medium/Low Grade
	miR-26b-5p	ESR1		up	down	green	High TILs & High Grade vs Low TILs & Medium/Low Grade
	miR-301a-3p	ESR1		up	down	green	High TILs & High Grade vs Low TILs & Medium/Low Grade
	miR-301b-3p	ESR1		up	down	green	High TILs & High Grade vs Low TILs & Medium/Low Grade
	miR-330-3p	ESR1		up	down	green	High TILs & High Grade vs Low TILs & Medium/Low Grade
	miR-335-5p	ESR1		up	down	green	High TILs & High Grade vs Low TILs & Medium/Low Grade
	miR-454-3p	ESR1		up	down	green	High TILs & High Grade vs Low TILs & Medium/Low Grade
	miR-10a-5p	GATA3		up	down	green	High TILs & High Grade vs Low TILs & Medium/Low Grade
	miR-10b-5p	GATA3		up	down	green	High TILs & High Grade vs Low TILs & Medium/Low Grade
	miR-135a-5p	GATA3		up	down	green	High TILs & High Grade vs Low TILs & Medium/Low Grade
	miR-141-3p	GATA3		up	down	green	High TILs & High Grade vs Low TILs & Medium/Low Grade
	miR-200a-3p	GATA3		up	down	green	High TILs & High Grade vs Low TILs & Medium/Low Grade
	miR-27b-3p	GATA3		up	down	green	High TILs & High Grade vs Low TILs & Medium/Low Grade
	miR-374a-5p	GATA3		up	down	green	High TILs & High Grade vs Low TILs & Medium/Low Grade
	miR-130a-3p	NPNT		up	down	green	High TILs & High Grade vs Low TILs & Medium/Low Grade
	miR-130b-3p	NPNT		up	down	green	High TILs & High Grade vs Low TILs & Medium/Low Grade
	miR-301a-3p	NPNT		up	down	green	High TILs & High Grade vs Low TILs & Medium/Low Grade
	miR-301b-3p	NPNT		up	down	green	High TILs & High Grade vs Low TILs & Medium/Low Grade
	miR-32-5p	NPNT		up	down	green	High TILs & High Grade vs Low TILs & Medium/Low Grade
	miR-340-5p	NPNT		up	down	green	High TILs & High Grade vs Low TILs & Medium/Low Grade
	miR-34c-5p	NPNT		up	down	green	High TILs & High Grade vs Low TILs & Medium/Low Grade
	miR-454-3p	NPNT		up	down	green	High TILs & High Grade vs Low TILs & Medium/Low Grade
	miR-182-5p	FAM134B		up	down	green	High TILs & High Grade vs Low TILs & Medium/Low Grade
	miR-31-5p	FAM134B		up	down	green	High TILs & High Grade vs Low TILs & Medium/Low Grade
	miR-186-5p	RGS22		up	down	green	High TILs & High Grade vs Low TILs & Medium/Low Grade
	miR-186-5p	TPRG1		up	down	green	High TILs & High Grade vs Low TILs & Medium/Low Grade
	miR-374a-5p	TPRG1		up	down	green	High TILs & High Grade vs Low TILs & Medium/Low Grade
	miR-192-5p	SLC39A6		up	down	green	High TILs & High Grade vs Low TILs & Medium/Low Grade
	miR-32-5p	SLC39A6	HITS-CLIP	up	down	green	High TILs & High Grade vs Low TILs & Medium/Low Grade
	miR-30a-5p	DOC2A		up	down	green	High TILs & High Grade vs Low TILs & Medium/Low Grade
	miR-30b-5p	DOC2A		up	down	green	High TILs & High Grade vs Low TILs & Medium/Low Grade
	miR-30c-5p	DOC2A		up	down	green	High TILs & High Grade vs Low TILs & Medium/Low Grade
	miR-30d-5p	DOC2A		up	down	green	High TILs & High Grade vs Low TILs & Medium/Low Grade
	miR-223-3p	RERG		up	down	green	High TILs & High Grade vs Low TILs & Medium/Low Grade
	miR-33b-5p	RERG		up	down	green	High TILs & High Grade vs Low TILs & Medium/Low Grade
	miR-138-5p	NKAIN1		up	down	green	High TILs & High Grade vs Low TILs & Medium/Low Grade
	miR-27b-3p	NKAIN1		up	down	green	High TILs & High Grade vs Low TILs & Medium/Low Grade
	miR-29a-3p	NKAIN1		up	down	green	High TILs & High Grade vs Low TILs & Medium/Low Grade
	miR-29b-3p	NKAIN1		up	down	green	High TILs & High Grade vs Low TILs & Medium/Low Grade
	miR-330-3p	NKAIN1		up	down	green	High TILs & High Grade vs Low TILs & Medium/Low Grade
